# Supplementary material for: Comparative Genome Analysis Provides Molecular Evidence for Reclassification of the Photosynthetic Bacterium Rhodobacter sphaeroides EBL0706 as a Strain of Luteovulum azotoformans
Source: Microorganisms. 2021 Aug 17;9(8):1754. doi: 10.3390/microorganisms9081754 (PMC8398827; doi:10.3390/microorganisms9081754)
Supplement: Supplementary file 1 [file microorganisms-09-01754-s001.zip]

Archive with 1 entries (1 files):
- microorganisms-1323780-supplementary.xlsx
