# Supplementary material for: Comparative Genome Analysis Provides Molecular Evidence for Reclassification of the Photosynthetic Bacterium Rhodobacter sphaeroides EBL0706 as a Strain of Luteovulum azotoformans
Source: Microorganisms. 2021 Aug 17;9(8):1754. doi: 10.3390/microorganisms9081754 (PMC8398827; doi:10.3390/microorganisms9081754)
Supplement: Supplementary file 1 [file microorganisms-09-01754-s001.zip › microorganisms-1323780-supplementary.xlsx]

## Sheet: Table S1
Table S1 Differential characteristics of strain EBL0706 and related species
Characteristic	strain EBL0706	Rhodobacter sphaeroides	Luteovulum azotoformans
Cell diameter (μm)	0.8-1.2	0.7-1.0	0.6-1.0
Motility	+	+	+
Intracytoplasmic membrane	+	+	+
Biotin	+	+	+
sodium acetate	+	+	+
sodium succinate	+	+	+
glycerol	+	+	+
sodium benzoate	-	-	-
sodium tartrate	-	+	-
References
Imhoff, J. F. (2005). “Genus Rhodobacter,” in Bergey's Manual of Systematic Bacteriology, 2nd Edn, vol. 2, eds D. J. Brenner, N. R. Krieg, J. T. Staley, and G. M. Garrity, (New York, NY: Springer),161–167.
Imhoff, J. F., Trüper, H. G., and Pfennig, N. (1984). Rearrangement of the species and genera of the phototrophic ‘purple non sulfur bacteria'. Int. J. Syst. Bacteriol. 34, 340–343. doi: 10.1099/00207713-34-3-340
Hiraishi, A., Muramatsu, K., and Ueda, Y. (1996). Molecular genetic analyses of Rhodobacter azotoformans sp. nov. and related species of phototrophic bacteria. Syst. Appl. Microbiol. 19, 168–177. doi: 10.1016/s0723-2020(96)80042-7

## Sheet: Table S2
Table S2 The list of genomes used in the study
Name	accession number
Luteovulum sphaeroides 2.4.1	(CP030271.1)
Luteovulum sphaeroides DSM 158	(CP047031.1)
Luteovulum sphaeroides MBTLJ-8	(CP012960.1)
Luteovulum sphaeroides KD131 (CP001150.1)	(CP001150.1)
Luteovulum sphaeroides ATCC 17029	(CP000577.1)
Luteovulum azotoformans ATCC 17025	(CP000661.1)
Luteovulum azotoformans KA25	(PRJNA716606)
Rhodobacter blasticus 28/5	(CP020470.1)
Rhodobacter capsulatus A12	(CP061202.1)
strain EBL0706	(CP031750.1)

## Sheet: Table S3
Table S3 General feature of the strain EBL0706 genome
EBL0706	Size, bp	G+C content, %	Total number of CDSs	protein coding genes	rRNA operons	tRNA
Chromosome 1	3014714	68.62	3103	2850	3	41
Chromosome 2	899539	67.97	897	757	6	11
Plasmid A	298364	67.6	279	248	3	3
Plasmid B	134020	69.59	125	106	0	0
Plasmid C	43846	63.51	37	32	0	0
Plasmid D	47808	64.7	43	41	0	0
Genome	4438291	68.36	4484	4034	12	55

## Sheet: Table S4
Table S4: List of genes associated with these GIs in the strain EBL0706
Location	Island ID	Gene Start	Gene End	Strand	NR Description
Chr1	GI01	1191545	1190886	-	Hly-III family protein
Chr1	GI01	1191729	1192499	+	Ku protein
Chr1	GI01	1191761	1191555	-	hypothetical protein
Chr1	GI01	1192602	1192718	+	hypothetical protein
Chr1	GI01	1192773	1193207	+	hypothetical protein
Chr1	GI01	1193212	1193868	+	hypothetical protein
Chr1	GI01	1194205	1194690	+	hypothetical protein
Chr1	GI01	1195194	1195382	+	hypothetical protein
Chr1	GI01	1195562	1195741	+	hypothetical protein
Chr1	GI01	1195834	1196859	+	transposase
Chr1	GI01	1197864	1197748	-	hypothetical protein
Chr1	GI01	1198432	1198313	-	hypothetical protein
Chr1	GI01	1198442	1200334	+	hypothetical protein
Chr1	GI01	1200331	1200984	+	hypothetical protein
Chr1	GI01	1200981	1201361	+	hypothetical protein
Chr1	GI01	1201373	1201762	+	hypothetical protein
Chr1	GI01	1201775	1203205	+	hypothetical protein
Chr1	GI01	1203202	1203519	+	hypothetical protein
Chr1	GI01	1204016	1204519	+	hypothetical protein
Chr1	GI01	1204547	1205368	+	pyrroline-5-carboxylate reductase
Chr1	GI01	1205365	1205697	+	tRNA-binding protein
Chr1	GI02	1268799	1269242	+	transposase
Chr1	GI02	1269220	1269624	+	hypothetical protein
Chr1	GI02	1271389	1270562	-	transposase
Chr1	GI02	1271667	1271386	-	transposase
Chr1	GI02	1272272	1273399	+	transposase
Chr1	GI02	1274224	1273730	-	transposase
Chr1	GI02	1274992	1274237	-	transposase
Chr1	GI02	1275675	1275980	+	transposase
Chr1	GI02	1276029	1276274	+	transposase
Chr1	GI02	1276282	1276605	+	transposase
Chr1	GI02	1276602	1276760	+	hypothetical protein
Chr1	GI02	1277290	1276982	-	hypothetical protein
Chr1	GI02	1277595	1278101	+	hypothetical protein
Chr1	GI02	1278536	1278411	-	hypothetical protein
Chr1	GI02	1278670	1278533	-	hypothetical protein
Chr1	GI03	1552760	1553362	+	transcriptional regulator, LuxR family
Chr1	GI03	1553469	1554170	+	LuxR family transcriptional regulator
Chr1	GI03	1554345	1554977	+	autoinducer synthase
Chr1	GI03	1555121	1555360	+	hypothetical protein
Chr1	GI03	1555672	1557321	+	glucan biosynthesis protein D
Chr1	GI03	1555710	1555339	-	hypothetical protein
Chr1	GI03	1557525	1559312	+	glucan biosynthesis glucosyltransferase H
Chr1	GI03	1557536	1557300	-	hypothetical protein
Chr1	GI03	1559305	1560534	+	conserved hypothetical protein
Chr1	GI03	1562562	1561021	-	trimethylamine methyltransferase
Chr1	GI03	1563288	1562677	-	ABC transporter
Chr1	GI03	1564250	1563285	-	ABC transporter substrate-binding protein
Chr1	GI03	1565027	1564254	-	ABC transporter ATP-binding protein
Chr1	GI03	1565680	1565027	-	ABC transporter permease
Chr1	GI03	1566009	1565713	-	ABC transporter permease
Chr1	GI03	1566071	1566199	+	hypothetical protein
Chr1	GI03	1566739	1567068	+	hypothetical protein
Chr1	GI03	1567664	1567077	-	cytochrome c
Chr1	GI03	1568917	1567661	-	sorbosone dehydrogenase
Chr1	GI04	1602747	1603631	+	chemotaxis protein CheR
Chr1	GI04	1603669	1604028	+	response regulator
Chr1	GI04	1604494	1605591	+	transposase
Chr1	GI04	1605806	1606069	+	transposase
Chr1	GI04	1606066	1606893	+	transposase
Chr1	GI04	1607412	1606978	-	transposase IS3/IS911 family protein
Chr1	GI04	1608064	1608360	+	transposase
Chr1	GI04	1609304	1608441	-	hypothetical protein
Chr1	GI04	1609510	1609301	-	hypothetical protein
Chr1	GI04	1610834	1609683	-	hypothetical protein
Chr1	GI04	1611071	1611250	+	IstB domain protein ATP-binding protein
Chr1	GI05	1862873	1863427	+	transposase
Chr1	GI05	1864358	1863495	-	hypothetical protein
Chr1	GI05	1864564	1864355	-	hypothetical protein
Chr1	GI05	1865888	1864737	-	hypothetical protein
Chr1	GI05	1866064	1866177	+	hypothetical protein
Chr1	GI05	1867877	1866231	-	transposase
Chr1	GI05	1868036	1868251	+	integrase
Chr1	GI05	1868385	1868552	+	hypothetical protein
Chr1	GI05	1869794	1869576	-	hypothetical protein
Chr1	GI06	1882265	1881390	-	hypothetical protein
Chr1	GI06	1882561	1882265	-	hypothetical protein
Chr1	GI06	1882794	1882600	-	hypothetical protein
Chr1	GI06	1883601	1882879	-	hypothetical protein
Chr1	GI06	1883889	1883701	-	hypothetical protein
Chr1	GI06	1886274	1884025	-	hypothetical protein
Chr1	GI06	1886665	1887120	+	hypothetical protein
Chr1	GI06	1887120	1888445	+	resolvase
Chr1	GI06	1888442	1888825	+	hypothetical protein
Chr1	GI06	1889665	1888829	-	hypothetical protein
Chr1	GI06	1890216	1891505	+	integrase
Chr1	GI06	1892519	1892656	+	hypothetical protein
Chr1	GI06	1892656	1893528	+	virulence-associated protein E
Chr1	GI06	1893513	1894859	+	hypothetical protein
Chr1	GI06	1895003	1895224	+	hypothetical protein
Chr1	GI06	1895248	1895508	+	hypothetical protein
Chr1	GI06	1895683	1896861	+	portal protein
Chr1	GI06	1896851	1897246	+	hypothetical protein
Chr1	GI06	1897246	1898787	+	phage capsid protein
Chr1	GI06	1898800	1899177	+	hypothetical protein
Chr1	GI06	1899180	1899539	+	HNH endonuclease
Chr1	GI06	1899536	1900009	+	hypothetical protein
Chr1	GI06	1900017	1900328	+	DNA-packaging protein
Chr1	GI06	1900316	1900741	+	hypothetical protein
Chr1	GI06	1900738	1901151	+	hypothetical protein
Chr1	GI06	1901151	1901474	+	head-tail adaptor protein
Chr1	GI06	1901474	1901863	+	terminase
Chr1	GI07	2367885	2367694	-	hypothetical protein
Chr1	GI07	2368010	2367882	-	hypothetical protein
Chr1	GI07	2369381	2368221	-	transposase
Chr1	GI07	2369659	2369381	-	hypothetical protein
Chr1	GI07	2369786	2369977	+	hypothetical protein
Chr1	GI07	2370608	2370880	+	hypothetical protein
Chr1	GI07	2370882	2372786	+	Ig family protein
Chr1	GI07	2373030	2374547	+	integrase
Chr1	GI08	2456682	2455525	-	ribonuclease D
Chr1	GI08	2457367	2456777	-	phosphoribosylglycinamide formyltransferase
Chr1	GI08	2458017	2457364	-	phosphoribosylformylglycinamidine cyclo-ligase
Chr1	GI08	2458110	2458481	+	hypothetical protein
Chr1	GI08	2460159	2459065	-	Chromosome segregation ATPase
Chr1	GI08	2460629	2460378	-	hypothetical protein
Chr1	GI08	2461363	2460836	-	hypothetical protein
Chr1	GI08	2463040	2461943	-	phage integrase family protein
Chr1	GI08	2463219	2463037	-	hypothetical protein
Chr1	GI08	2463983	2463261	-	hypothetical protein
Chr1	GI08	2464155	2463976	-	hypothetical protein
Chr1	GI08	2464649	2464254	-	hypothetical protein
Chr1	GI08	2464981	2464649	-	hypothetical protein
Chr1	GI08	2465175	2464978	-	hypothetical protein
Chr1	GI08	2466237	2465533	-	phage repressor protein
Chr1	GI08	2466353	2466526	+	hypothetical protein
Chr1	GI08	2466652	2466864	+	hypothetical protein
Chr1	GI08	2466873	2467142	+	hypothetical protein
Chr1	GI08	2467400	2467690	+	hypothetical protein
Chr1	GI08	2467730	2468392	+	DUF1376 domain-containing protein
Chr1	GI08	2468596	2469168	+	hypothetical protein
Chr1	GI08	2469165	2469794	+	hypothetical protein
Chr1	GI08	2469898	2470311	+	HNH endonuclease
Chr1	GI08	2470572	2471009	+	hypothetical protein
Chr1	GI08	2470996	2472654	+	terminase
Chr1	GI08	2473042	2472908	-	hypothetical protein
Chr1	GI08	2473391	2474659	+	phage portal protein
Chr1	GI08	2474656	2475573	+	peptidase S49
Chr1	GI08	2476168	2475635	-	hypothetical protein
Chr1	GI08	2476348	2476226	-	hypothetical protein
Chr1	GI08	2476409	2477743	+	phage capsid protein
Chr1	GI08	2477800	2478075	+	hypothetical protein
Chr1	GI08	2478080	2478589	+	hypothetical protein
Chr1	GI08	2478586	2478918	+	phage head-tail adapter protein
Chr1	GI08	2478915	2479388	+	hypothetical protein
Chr1	GI08	2479390	2479770	+	hypothetical protein
Chr1	GI08	2479780	2480220	+	hypothetical protein
Chr1	GI08	2480223	2480603	+	hypothetical protein
Chr1	GI08	2480687	2480923	+	hypothetical protein
Chr1	GI08	2481029	2486032	+	tail tape measure protein
Chr1	GI08	2486032	2486922	+	hypothetical protein
Chr1	GI08	2486939	2488423	+	hypothetical protein
Chr1	GI08	2488430	2488747	+	hypothetical protein
Chr1	GI08	2488769	2489086	+	hypothetical protein
Chr1	GI08	2489320	2489637	+	hypothetical protein
Chr1	GI08	2489882	2489670	-	hypothetical protein
Chr1	GI08	2490156	2489884	-	hypothetical protein
Chr1	GI08	2490385	2491191	+	DNA methyltransferase
Chr1	GI08	2491257	2492054	+	hypothetical protein
Chr1	GI08	2492067	2492573	+	hypothetical protein
Chr1	GI08	2492810	2494480	+	hypothetical protein
Chr1	GI08	2496600	2495398	-	transposase
Chr1	GI08	2497512	2497655	+	hypothetical protein
Chr1	GI08	2497523	2497392	-	phage integrase family protein
Chr1	GI08	2498475	2497954	-	phage integrase family protein
Chr1	GI08	2498551	2498706	+	hypothetical protein
Chr1	GI09	2657736	2657323	-	ubiquinol-cytochrome c reductase
Chr1	GI09	2658008	2657736	-	hypothetical protein
Chr1	GI09	2658929	2658012	-	glycerol-3-phosphate dehydrogenase
Chr1	GI09	2660017	2658926	-	tRNA N6-adenosine(37)-threonylcarbamoyltransferase complex transferase subunit TsaD
Chr1	GI09	2660063	2660806	+	uroporphyrinogen III methyltransferase
Chr1	GI09	2660961	2662169	+	hypothetical protein
Chr1	GI09	2662180	2663628	+	heme biosynthesis protein HemY
Chr1	GI09	2663971	2664795	+	hypothetical protein
Chr1	GI09	2666487	2664841	-	transposase
Chr1	GI09	2666957	2667229	+	phage integrase family protein
Chr1	GI09	2669829	2668273	-	hypothetical protein
Chr1	GI09	2670803	2670564	-	hypothetical protein
Chr1	GI09	2671319	2671119	-	hypothetical protein
Chr1	GI09	2672805	2671864	-	hypothetical protein
Chr1	GI09	2673772	2673350	-	hypothetical protein
Chr1	GI09	2674576	2673935	-	recombinase
Chr1	GI10	2769551	2769414	-	hypothetical protein
Chr1	GI10	2771128	2770265	-	hypothetical protein
Chr1	GI10	2771334	2771125	-	hypothetical protein
Chr1	GI10	2772658	2771507	-	hypothetical protein
Chr1	GI10	2773108	2773860	+	hypothetical protein
Chr1	GI10	2773922	2774362	+	hypothetical protein
Chr1	GI10	2774363	2774752	+	hypothetical protein
Chr1	GI10	2774754	2774966	+	hypothetical protein
Chr1	GI10	2775016	2775135	+	hypothetical protein
Chr1	GI10	2782807	2782202	-	sulfoxide reductase heme-binding subunit YedZ
Chr1	GI11	385562	386035	+	transcription antitermination factor NusB
Chr1	GI11	386280	386600	+	hypothetical protein
Chr1	GI11	386802	387674	+	hypothetical protein
Chr1	GI11	388007	388510	+	protein of unknown function DUF1052
Chr1	GI11	388732	388511	-	hypothetical protein
Chr1	GI11	388845	389330	+	acetyltransferase
Chr1	GI11	389954	389703	-	putative transposase
Chr1	GI11	390690	390202	-	single-stranded DNA-binding protein
Chr1	GI12	961894	963198	+	phage capsid protein
Chr1	GI12	963268	963729	+	hypothetical protein
Chr1	GI12	963726	963914	+	hypothetical protein
Chr1	GI12	963911	964393	+	hypothetical protein
Chr1	GI12	964393	964749	+	phage head-tail adaptor, putative
Chr1	GI12	964881	965162	+	hypothetical protein
Chr1	GI12	965304	965747	+	hypothetical protein
Chr1	GI12	965816	966262	+	hypothetical protein
Chr1	GI12	966259	966675	+	hypothetical protein
Chr1	GI12	966687	966830	+	hypothetical protein
Chr1	GI12	967287	966799	-	hypothetical protein
Chr1	GI12	967299	970055	+	phage tape measure protein
Chr1	GI12	970055	970705	+	hypothetical protein
Chr1	GI12	970702	971289	+	hypothetical protein
Chr1	GI12	971298	971705	+	hypothetical protein
Chr1	GI12	971776	973872	+	hypothetical protein
Chr1	GI12	973937	974137	+	hypothetical protein
Chr1	GI12	974223	975017	+	hypothetical protein
Chr1	GI12	975030	975491	+	hypothetical protein
Chr1	GI12	975475	975648	+	hypothetical protein
Chr1	GI12	975645	977921	+	hypothetical protein
Chr1	GI12	978214	978381	+	hypothetical protein
Chr1	GI12	979765	979100	-	oxidoreductase
Chr1	GI12	981356	979896	-	amidophosphoribosyltransferase
Chr1	GI13	996539	996877	+	tail protein
Chr1	GI13	996874	997272	+	hypothetical protein
Chr1	GI13	997306	997719	+	tail protein
Chr1	GI13	997743	998036	+	hypothetical protein
Chr1	GI13	998038	998238	+	phage tail assembly chaperone
Chr1	GI13	998231	998881	+	hypothetical protein
Chr1	GI13	998891	999523	+	glycoside hydrolase family 24
Chr1	GI13	999523	1000407	+	hypothetical protein
Chr2	GI14	344292	343909	-	hypothetical protein
Chr2	GI14	345076	344906	-	hypothetical protein
Chr2	GI14	345505	345380	-	hypothetical protein
Chr2	GI14	345746	346051	+	transposase
Chr2	GI14	346532	346654	+	hypothetical protein
Chr2	GI14	348214	346997	-	hypothetical protein
Chr2	GI14	348434	348228	-	hypothetical protein
Chr2	GI14	348847	348437	-	hypothetical protein
Chr2	GI14	349253	348849	-	chromosome condensation protein CcrB
Chr2	GI14	349756	350796	+	GTPase RsgA
Chr2	GI14	350904	351086	+	hypothetical protein
Chr2	GI14	351091	351642	+	hypothetical protein
Chr2	GI14	351886	353691	+	amidohydrolase
Chr2	GI14	354003	353770	-	transcriptional regulator
Chr2	GI14	354016	354186	+	hypothetical protein
Chr2	GI14	354462	355952	+	sodium-independent anion transporter
Chr2	GI15	371756	371292	-	hypothetical protein
Chr2	GI15	371943	371746	-	hypothetical protein
Chr2	GI15	376264	372425	-	hypothetical protein
Chr2	GI15	376820	376257	-	gluconate:proton symporter
Chr2	GI15	377199	377053	-	hypothetical protein
Chr2	GI15	378603	377245	-	citrate transporter
Chr2	GI15	379164	380036	+	DMT transporter permease
Chr2	GI15	380682	380410	-	hypothetical protein
Chr2	GI15	380965	381561	+	transposase
Chr2	GI15	382494	381667	-	transposase
Chr2	GI15	382754	382491	-	transposase
Chr2	GI15	382825	383064	+	hypothetical protein
Chr2	GI16	421981	424242	+	ribonucleoside-diphosphate reductase, adenosylcobalamin-dependent
Chr2	GI16	424656	424510	-	hypothetical protein
Chr2	GI16	426105	427817	+	hypothetical protein
Chr2	GI16	427856	429376	+	type I restriction endonuclease subunit M
Chr2	GI16	430459	430593	+	type I restriction-modification system specificity determinant XF2741
Chr2	GI16	430593	433724	+	DEAD/DEAH box helicase
Chr2	GI16	433829	434815	+	hypothetical protein
Chr2	GI16	435790	435026	-	transposase
Chr2	GI16	437321	435804	-	integrase
Chr2	GI16	437820	438509	+	hypothetical protein
Chr2	GI16	438550	440829	+	hypothetical protein
Chr2	GI16	440833	441825	+	hypothetical protein
Chr2	GI16	441822	443678	+	hypothetical protein
Chr2	GI16	443916	444245	+	hypothetical protein
Chr2	GI16	445332	445039	-	hypothetical protein
Chr2	GI16	445384	447099	+	hypothetical protein
Chr2	GI16	447189	447491	+	type I restriction endonuclease subunit M
Chr2	GI16	448322	447495	-	transposase
Chr2	GI16	448582	448319	-	transposase
Chr2	GI17	635484	635359	-	hypothetical protein
Chr2	GI17	635484	635714	+	hypothetical protein
Chr2	GI17	636038	636250	+	hypothetical protein
Chr2	GI17	636713	636537	-	hypothetical protein
Chr2	GI17	637177	637548	+	hypothetical protein
Chr2	GI17	638184	637705	-	transposase
Chr2	GI17	638500	638192	-	transposase
Chr2	GI17	638792	638487	-	transposase
Chr2	GI17	639146	639514	+	hypothetical protein
Chr2	GI17	639831	639601	-	hypothetical protein
Chr2	GI17	640032	640217	+	hypothetical protein
Chr2	GI17	640477	640283	-	HCP_RHOCA RecName: Full=Hydroxylamine reductase; AltName: Full=Hybrid-cluster protein; Short=HCP; AltName: Full=Prismane protein
Chr2	GI17	640979	641809	+	PhnA protein-like protein
Chr2	GI17	642150	641806	-	integrase
Chr2	GI17	642660	642502	-	hypothetical protein
Chr2	GI17	642980	642657	-	transposase
Chr2	GI17	643233	642988	-	transposase
Chr2	GI17	643587	643282	-	transposase
Chr2	GI17	644717	643932	-	transposase
Chr2	GI17	645654	644791	-	hypothetical protein
Chr2	GI17	645860	645651	-	hypothetical protein
Chr2	GI17	647184	646033	-	hypothetical protein
Chr2	GI17	647660	649183	+	terminase
Chr2	GI17	647679	647416	-	transposase
Chr2	GI17	650015	649857	-	hypothetical protein
Chr2	GI17	650489	650785	+	hypothetical protein
Chr2	GI17	650942	652150	+	hypothetical protein
Chr2	GI17	652252	653946	+	hypothetical protein
Chr2	GI17	653949	654164	+	hypothetical protein
Chr2	GI17	654167	654493	+	hypothetical protein
Chr2	GI17	654508	654699	+	hypothetical protein
Chr2	GI17	655659	655543	-	hypothetical protein
Chr2	GI17	655873	655986	+	hypothetical protein
Chr2	GI17	656322	657209	+	ribosomal protein L21
pA	GI18	106813	108411	+	transposase IS66
pA	GI18	108408	109010	+	hypothetical protein
pA	GI18	110971	109556	-	glycosyl transferase
pA	GI18	112833	111346	-	hypothetical protein
pA	GI18	115303	112856	-	hypothetical protein
pA	GI18	116684	115725	-	transposase
pA	GI18	117477	116902	-	hypothetical protein
pA	GI18	117907	117449	-	transposase
pA	GI19	278040	277738	-	transposase
pA	GI19	278953	278417	-	ABC transporter
pA	GI19	279359	279063	-	CcdB-like protein
pA	GI19	279529	279359	-	hypothetical protein
pA	GI19	280117	281139	+	cell division protein Fic
pA	GI19	281217	281321	+	hypothetical protein
pA	GI19	282231	281638	-	chromosome segregation protein ScpB
pA	GI19	283112	282234	-	hypothetical protein

## Sheet: Table S5
Table S5: The intact prophage identified in the strain EBL0706
Location	Prophage ID	Start	End	Length (bp)	CDS No.	Possible Phage	GC (%)
Chr1	Ph01	991253	1004737	13485	16	NC_006938	69.17
Chr1	Ph02	1860060	1903478	43419	53	NC_009447	66.48
Chr1	Ph03	2357972	2375325	17354	24	NC_007623	67.26
Chr1	Ph04	2456777	2494480	37704	51	NC_006883	68.01
Chr2	Ph05	643932	659926	15995	21	NC_007805	63.56
Location	Prophage ID	Gene ID	Strand	Start	End	Description
Chr1	Ph01	gene1049	+	1000404	1000844	peptidase
Chr1	Ph01	gene1050	+	1000844	1004737	hypothetical protein
Chr1	Ph01	gene1035	+	991253	992566	ATP-binding protein
Chr1	Ph01	gene1036	+	992655	993821	portal protein
Chr1	Ph01	gene1037	+	993823	994056	hypothetical protein
Chr1	Ph01	gene1038	+	994067	994624	phage prohead protease, HK97 family
Chr1	Ph01	gene1039	+	994732	995853	phage major capsid protein, HK97 family
Chr1	Ph01	gene1040	+	995943	996542	hypothetical protein
Chr1	Ph01	gene1041	+	996539	996877	tail protein
Chr1	Ph01	gene1042	+	996874	997272	hypothetical protein
Chr1	Ph01	gene1043	+	997306	997719	tail protein
Chr1	Ph01	gene1044	+	997743	998036	hypothetical protein
Chr1	Ph01	gene1045	+	998038	998238	phage tail assembly chaperone
Chr1	Ph01	gene1046	+	998231	998881	hypothetical protein
Chr1	Ph01	gene1047	+	998891	999523	glycoside hydrolase family 24
Chr1	Ph01	gene1048	+	999523	1000407	hypothetical protein
Chr1	Ph02	gene1931	+	1860060	1860644	HNH endonuclease
Chr1	Ph02	gene1932	-	1861990	1860863	transposase
Chr1	Ph02	gene1933	+	1862613	1862876	transposase
Chr1	Ph02	gene1934	+	1862873	1863427	transposase
Chr1	Ph02	gene1935	-	1864358	1863495	hypothetical protein
Chr1	Ph02	gene1936	-	1864564	1864355	hypothetical protein
Chr1	Ph02	gene1937	-	1865888	1864737	hypothetical protein
Chr1	Ph02	gene1938	+	1866064	1866177	hypothetical protein
Chr1	Ph02	gene1939	-	1867877	1866231	transposase
Chr1	Ph02	gene1940	+	1868036	1868251	integrase
Chr1	Ph02	gene1941	+	1868385	1868552	hypothetical protein
Chr1	Ph02	gene1942	-	1869794	1869576	hypothetical protein
Chr1	Ph02	gene1943	-	1870745	1869804	putative site-specific DNA methylase
Chr1	Ph02	gene1944	-	1872258	1870882	DNA methylase
Chr1	Ph02	gene1945	+	1872412	1873470	2-nitropropane dioxygenase
Chr1	Ph02	gene1946	-	1874295	1873915	hypothetical protein
Chr1	Ph02	gene1947	-	1874487	1874308	hypothetical protein
Chr1	Ph02	gene1948	-	1875065	1874484	hypothetical protein
Chr1	Ph02	gene1949	-	1877739	1875445	hypothetical protein
Chr1	Ph02	gene1950	-	1877987	1877736	hypothetical protein
Chr1	Ph02	gene1951	-	1878503	1878063	isoleucyl-tRNA synthetase
Chr1	Ph02	gene1952	-	1878709	1878503	hypothetical protein
Chr1	Ph02	gene1953	-	1880650	1878962	helicase
Chr1	Ph02	gene1954	-	1881288	1880665	hypothetical protein
Chr1	Ph02	gene1955	-	1882265	1881390	hypothetical protein
Chr1	Ph02	gene1956	-	1882561	1882265	hypothetical protein
Chr1	Ph02	gene1957	-	1882794	1882600	hypothetical protein
Chr1	Ph02	gene1958	-	1883601	1882879	hypothetical protein
Chr1	Ph02	gene1959	-	1883889	1883701	hypothetical protein
Chr1	Ph02	gene1960	-	1886274	1884025	hypothetical protein
Chr1	Ph02	gene1961	+	1886665	1887120	hypothetical protein
Chr1	Ph02	gene1962	+	1887120	1888445	resolvase
Chr1	Ph02	gene1963	+	1888442	1888825	hypothetical protein
Chr1	Ph02	gene1964	-	1889665	1888829	hypothetical protein
Chr1	Ph02	gene1965	+	1890216	1891505	integrase
Chr1	Ph02	gene1966	+	1892519	1892656	hypothetical protein
Chr1	Ph02	gene1967	+	1892656	1893528	virulence-associated protein E
Chr1	Ph02	gene1968	+	1893513	1894859	hypothetical protein
Chr1	Ph02	gene1969	+	1895003	1895224	hypothetical protein
Chr1	Ph02	gene1970	+	1895248	1895508	hypothetical protein
Chr1	Ph02	gene1971	+	1895683	1896861	portal protein
Chr1	Ph02	gene1972	+	1896851	1897246	hypothetical protein
Chr1	Ph02	gene1973	+	1897246	1898787	phage capsid protein
Chr1	Ph02	gene1974	+	1898800	1899177	hypothetical protein
Chr1	Ph02	gene1975	+	1899180	1899539	HNH endonuclease
Chr1	Ph02	gene1976	+	1899536	1900009	hypothetical protein
Chr1	Ph02	gene1977	+	1900017	1900328	DNA-packaging protein
Chr1	Ph02	gene1978	+	1900316	1900741	hypothetical protein
Chr1	Ph02	gene1979	+	1900738	1901151	hypothetical protein
Chr1	Ph02	gene1980	+	1901151	1901474	head-tail adaptor protein
Chr1	Ph02	gene1981	+	1901474	1901863	terminase
Chr1	Ph02	gene1982	+	1901860	1903467	terminase
Chr1	Ph03	gene2455	-	2360089	2357972	guanosine-3',5'-bis(diphosphate) 3'-pyrophosphohydrolase
Chr1	Ph03	gene2456	-	2360473	2360120	DNA-directed RNA polymerase subunit omega
Chr1	Ph03	gene2458	+	2360707	2360931	hypothetical protein
Chr1	Ph03	gene2457	-	2360733	2360557	2-amino-4-hydroxy-6-hydroxymethyldihydropteridine pyrophosphokinase
Chr1	Ph03	gene2459	+	2361284	2361823	NYN domain-containing protein
Chr1	Ph03	gene2460	+	2361984	2362943	4-hydroxy-3-methylbut-2-enyl diphosphate reductase
Chr1	Ph03	gene2461	+	2362961	2363413	membrane protein
Chr1	Ph03	gene2462	-	2364457	2363420	LacI family transcriptional regulator
Chr1	Ph03	gene2464	-	2365190	2364948	integrase
Chr1	Ph03	gene2465	+	2365312	2365551	phage portal protein
Chr1	Ph03	gene2466	+	2365548	2366054	peptidase S49
Chr1	Ph03	gene2467	-	2366638	2366204	acetyltransferase
Chr1	Ph03	gene2469	+	2367357	2367488	hypothetical protein
Chr1	Ph03	gene2468	-	2367358	2366840	hypothetical protein
Chr1	Ph03	gene2470	-	2367885	2367694	hypothetical protein
Chr1	Ph03	gene2471	-	2368010	2367882	hypothetical protein
Chr1	Ph03	gene2472	-	2369381	2368221	transposase
Chr1	Ph03	gene2473	-	2369659	2369381	hypothetical protein
Chr1	Ph03	gene2474	+	2369786	2369977	hypothetical protein
Chr1	Ph03	gene2475	+	2370608	2370880	hypothetical protein
Chr1	Ph03	gene2476	+	2370882	2372786	Ig family protein
Chr1	Ph03	gene2477	+	2373030	2374547	integrase
Chr1	Ph03	gene2478	+	2374561	2375325	transposase
Chr1	Ph03	gene2479	-	2375794	2375309	hypothetical protein
Chr1	Ph04	gene2561	-	2457367	2456777	phosphoribosylglycinamide formyltransferase
Chr1	Ph04	gene2562	-	2458017	2457364	phosphoribosylformylglycinamidine cyclo-ligase
Chr1	Ph04	gene2563	+	2458110	2458481	hypothetical protein
Chr1	Ph04	gene2565	-	2460159	2459065	Chromosome segregation ATPase
Chr1	Ph04	gene2566	-	2460629	2460378	hypothetical protein
Chr1	Ph04	gene2567	-	2461363	2460836	hypothetical protein
Chr1	Ph04	gene2568	-	2463040	2461943	phage integrase family protein
Chr1	Ph04	gene2569	-	2463219	2463037	hypothetical protein
Chr1	Ph04	gene2570	-	2463983	2463261	hypothetical protein
Chr1	Ph04	gene2571	-	2464155	2463976	hypothetical protein
Chr1	Ph04	gene2572	-	2464649	2464254	hypothetical protein
Chr1	Ph04	gene2573	-	2464981	2464649	hypothetical protein
Chr1	Ph04	gene2574	-	2465175	2464978	hypothetical protein
Chr1	Ph04	gene2575	-	2466237	2465533	phage repressor protein
Chr1	Ph04	gene2576	+	2466353	2466526	hypothetical protein
Chr1	Ph04	gene2577	+	2466652	2466864	hypothetical protein
Chr1	Ph04	gene2578	+	2466873	2467142	hypothetical protein
Chr1	Ph04	gene2579	+	2467400	2467690	hypothetical protein
Chr1	Ph04	gene2580	+	2467730	2468392	DUF1376 domain-containing protein
Chr1	Ph04	gene2581	+	2468596	2469168	hypothetical protein
Chr1	Ph04	gene2582	+	2469165	2469794	hypothetical protein
Chr1	Ph04	gene2583	+	2469898	2470311	HNH endonuclease
Chr1	Ph04	gene2584	+	2470572	2471009	hypothetical protein
Chr1	Ph04	gene2585	+	2470996	2472654	terminase
Chr1	Ph04	gene2586	-	2473042	2472908	hypothetical protein
Chr1	Ph04	gene2587	+	2473391	2474659	phage portal protein
Chr1	Ph04	gene2588	+	2474656	2475573	peptidase S49
Chr1	Ph04	gene2589	-	2476168	2475635	hypothetical protein
Chr1	Ph04	gene2590	-	2476348	2476226	hypothetical protein
Chr1	Ph04	gene2591	+	2476409	2477743	phage capsid protein
Chr1	Ph04	gene2592	+	2477800	2478075	hypothetical protein
Chr1	Ph04	gene2593	+	2478080	2478589	hypothetical protein
Chr1	Ph04	gene2594	+	2478586	2478918	phage head-tail adapter protein
Chr1	Ph04	gene2595	+	2478915	2479388	hypothetical protein
Chr1	Ph04	gene2596	+	2479390	2479770	hypothetical protein
Chr1	Ph04	gene2597	+	2479780	2480220	hypothetical protein
Chr1	Ph04	gene2598	+	2480223	2480603	hypothetical protein
Chr1	Ph04	gene2599	+	2480687	2480923	hypothetical protein
Chr1	Ph04	gene2600	+	2481029	2486032	tail tape measure protein
Chr1	Ph04	gene2601	+	2486032	2486922	hypothetical protein
Chr1	Ph04	gene2602	+	2486939	2488423	hypothetical protein
Chr1	Ph04	gene2603	+	2488430	2488747	hypothetical protein
Chr1	Ph04	gene2604	+	2488769	2489086	hypothetical protein
Chr1	Ph04	gene2605	+	2489320	2489637	hypothetical protein
Chr1	Ph04	gene2606	-	2489882	2489670	hypothetical protein
Chr1	Ph04	gene2607	-	2490156	2489884	hypothetical protein
Chr1	Ph04	gene2608	+	2490385	2491191	DNA methyltransferase
Chr1	Ph04	gene2609	+	2491257	2492054	hypothetical protein
Chr1	Ph04	gene2610	+	2492067	2492573	hypothetical protein
Chr1	Ph04	gene2611	+	2492810	2494480	hypothetical protein
Chr2	Ph05	gene3797	-	644717	643932	transposase
Chr2	Ph05	gene3798	-	645654	644791	hypothetical protein
Chr2	Ph05	gene3799	-	645860	645651	hypothetical protein
Chr2	Ph05	gene3800	-	647184	646033	hypothetical protein
Chr2	Ph05	gene3802	+	647660	649183	terminase
Chr2	Ph05	gene3801	-	647679	647416	transposase
Chr2	Ph05	gene3803	-	650015	649857	hypothetical protein
Chr2	Ph05	gene3804	+	650489	650785	hypothetical protein
Chr2	Ph05	gene3805	+	650942	652150	hypothetical protein
Chr2	Ph05	gene3806	+	652252	653946	hypothetical protein
Chr2	Ph05	gene3807	+	653949	654164	hypothetical protein
Chr2	Ph05	gene3808	+	654167	654493	hypothetical protein
Chr2	Ph05	gene3809	+	654508	654699	hypothetical protein
Chr2	Ph05	gene3810	-	655659	655543	hypothetical protein
Chr2	Ph05	gene3811	+	655873	655986	hypothetical protein
Chr2	Ph05	gene3813	+	656322	657209	ribosomal protein L21
Chr2	Ph05	gene3814	+	657431	657826	LSU ribosomal protein L21P
Chr2	Ph05	gene3815	+	657833	658102	50S ribosomal protein L27
Chr2	Ph05	gene3816	+	658247	658798	acetyltransferase
Chr2	Ph05	gene3817	+	658898	659926	glutamate 5-kinase

## Sheet: Table S6
Table S6 Photosynthetic gene cluster in strain EBL0706.
Gene ID	Gene Name	Gene Description	Location	Strand	Start	End	Length (bp)
gene0874	pucC	MFS transporter	Chr1	-	855674	854295	1380
gene0875	pucA	light-harvesting protein	Chr1	-	856032	855868	165
gene0876	pucB	light-harvesting protein B-800/850 subunit beta	Chr1	-	856203	856048	156
gene0901	puhA	photosynthetic reaction center subunit H	Chr1	-	876934	876152	783
gene0902	pucC	MFS transporter	Chr1	-	878392	876953	1440
gene0904	chlL	ferredoxin:protochlorophyllide reductase (ATP-dependent) iron-sulfur ATP-binding protein	Chr1	-	879979	879101	879
gene0905	bchH	chlH,magnesium chelatase	Chr1	-	883641	880060	3582
gene0906	chlB	light-independent protochlorophyllide reductase subunit B	Chr1	-	885199	883631	1569
gene0907	chlN	K04038 light-independent protochlorophyllide reductase subunit N [EC:1.3.7.7] | (GenBank) bchN; light-independent protochlorophyllide reductase, N subunit	Chr1	-	886556	885270	1287
gene0908	bchF	2-vinyl bacteriochlorophyllide hydratase	Chr1	-	887035	886553	483
gene0911	bchE	magnesium-protoporphyrin IX monomethyl ester cyclase	Chr1	+	889803	891605	1803
gene0912	bchJ	bacteriochlorophyll 4-vinyl reductase	Chr1	+	891612	892232	621
gene0913	bchG	chlG,bacteriochlorophyll/chlorophyll a synthase	Chr1	+	892306	893214	909
gene0914	pucC	MFS transporter	Chr1	+	893211	894494	1284
gene0915	bchP	chlP,geranylgeranyl diphosphate reductase	Chr1	+	894497	895681	1185
gene0917	bchO	magnesium chelatase	Chr1	-	897168	896296	873
gene0918	bchD	chlD,protoporphyrin IX magnesium-chelatase	Chr1	-	897428	897171	258
gene0919	bchD	chlD,protoporphyrin IX magnesium-chelatase	Chr1	-	898810	897437	1374
gene0920	bchI	chlI,magnesium chelatase	Chr1	-	899874	898870	1005
gene0921	crtA	spheroidene monooxygenase	Chr1	-	900883	899879	1005
gene0922	crtI	phytoene dehydrogenase	Chr1	+	901041	902597	1557
gene0923	crtB	phytoene synthase	Chr1	+	902594	903658	1065
gene1880	pufX	membrane protein	Chr1	-	1812789	1812541	249
gene1881	pufM	photosynthetic reaction center subunit M	Chr1	-	1813728	1812802	927
gene1882	pufL	photosynthetic reaction center subunit L	Chr1	-	1814569	1813721	849
gene1883	pufA	light-harvesting protein B-875 alpha chain	Chr1	-	1814845	1814693	153
gene1885	bchZ	chlorophyllide reductase subunit Z	Chr1	-	1816867	1815392	1476
gene1886	bchY	chlorophyllide reductase subunit Y	Chr1	-	1818369	1816867	1503
gene1887	bchX	chlorophyllide reductase iron protein subunit X	Chr1	-	1819461	1818445	1017
gene1888	bchC	chlorophyll synthesis pathway protein BchC	Chr1	-	1820333	1819443	891
gene1889	crtF	SAM-dependent methyltransferase	Chr1	-	1821693	1820554	1140
gene1892	crtD	methoxyneurosporene dehydrogenase	Chr1	+	1822767	1824242	1476
gene1893	crtC	hydroxyneurosporene synthase	Chr1	+	1824308	1825153	846
gene2645	pucA	light harvesting protein subunit alpha	Chr1	-	2527985	2527224	762
gene2646	pucB	light-harvesting protein	Chr1	-	2528154	2527999	156
gene3146	crt	enoyl-CoA hydratase	Chr1	+	3013237	3014013	777

## Sheet: Table  S7
Table S7: Blastx analysis of 16s rRNA gene against NCBI collection (nr)
Blastx result of 16srRNA against NCBI collection (nr)
Description	Scientific Name	Max Score	Total Score	Query Cover	E value	Per. ident	Acc. Len	Accession
Rhodobacter sphaeroides strain EBL0706 plasmid p.A, complete sequence	Luteovulum sphaeroides	2717	2717	1	0	100	298364	CP031752.1
Rhodobacter sphaeroides strain EBL0706 chromosome 2, complete sequence	Luteovulum sphaeroides	2717	5429	1	0	100	899539	CP031751.1
Rhodobacter sphaeroides strain EBL0706 chromosome 1, complete sequence	Luteovulum sphaeroides	2717	2717	1	0	100	3014714	CP031750.1
Rhodobacter sphaeroides ATCC 17025 plasmid pRSPA02, complete sequence	Rhodobacter sphaeroides ATCC 17025	2717	2717	1	0	100	289489	CP000663.1
Rhodobacter sphaeroides ATCC 17025 plasmid pRSPA01, complete sequence	Rhodobacter sphaeroides ATCC 17025	2717	5435	1	0	100	877879	CP000662.1
Rhodobacter sphaeroides ATCC 17025, complete genome	Rhodobacter sphaeroides ATCC 17025	2717	2717	1	0	100	3217726	CP000661.1
Rhodobacter azotoformans strain Y6 16S ribosomal RNA gene, partial sequence	Luteovulum azotoformans	2689	2689	0.99	0	99.93	1459	JF738027.1
Rhodobacter azotoformans strain S3 16S ribosomal RNA gene, partial sequence	Luteovulum azotoformans	2678	2678	0.99	0	99.79	1459	DQ402051.1
Rhodobacter sphaeroides strain ATCC 17025 16S ribosomal RNA gene, partial sequence	Luteovulum sphaeroides	2625	2625	0.96	0	100	1421	MN606162.1
Rhodobacter sphaeroides strain ATCC 17025 pRSPA01 16S ribosomal RNA gene, partial sequence	Luteovulum sphaeroides	2625	2625	0.96	0	100	1421	MN606161.1
Rhodobacter sphaeroides strain ATCC 17025 pRSPA02 16S ribosomal RNA gene, partial sequence	Luteovulum sphaeroides	2625	2625	0.96	0	100	1421	MN606160.1
Rhodobacter sp. strain R7K3Z5 16S ribosomal RNA gene, partial sequence	Rhodobacter sp.	2625	2625	0.96	0	99.93	1454	MN606159.1
Rhodobacter azotoformans strain S6 16S ribosomal RNA gene, partial sequence	Luteovulum azotoformans	2625	2625	0.96	0	99.93	1463	MN606158.1
Rhodobacter azotoformans strain S6 16S ribosomal RNA gene, partial sequence	Luteovulum azotoformans	2625	2625	0.96	0	99.93	1463	FJ349558.1
Rhodobacter sp. R7K3Z5 16S ribosomal RNA gene, partial sequence	Rhodobacter sp. R7K3Z5	2625	2625	0.96	0	99.93	1480	EU604756.1
Rhodobacter sp. PS9 16S ribosomal RNA gene, partial sequence	Rhodobacter sp. PS9	2621	2621	0.96	0	100	1419	AF515782.1
Rhodobacter azotoformans strain Y6 16S ribosomal RNA gene, partial sequence	Luteovulum azotoformans	2619	2619	0.96	0	99.93	1421	MN606163.1
Rhodobacter azotoformans strain 134K20 16S ribosomal RNA gene, partial sequence	Luteovulum azotoformans	2614	2614	0.96	0	99.79	1449	EU883587.1
Rhodobacter azotoformans strain 134K20 16S ribosomal RNA gene, partial sequence	Luteovulum azotoformans	2612	2612	0.96	0	99.86	1423	MN606164.1
Rhodobacter azotoformans strain S3 16S ribosomal RNA gene, partial sequence	Luteovulum azotoformans	2608	2608	0.96	0	99.79	1421	MN606165.1
Rhodobacter sphaeroides strain AB24 chromosome 2	Luteovulum sphaeroides	2601	2601	1	0	98.57	1177160	CP033435.1
Rhodobacter sphaeroides strain AB25 chromosome 1	Luteovulum sphaeroides	2601	2601	1	0	98.57	3225436	CP033442.1
Rhodobacter sphaeroides strain AB27 chromosome 2	Luteovulum sphaeroides	2601	2601	1	0	98.57	949521	CP033447.1
Rhodobacter sphaeroides strain AB29 chromosome 2	Luteovulum sphaeroides	2601	2601	1	0	98.57	1016275	CP033451.1
Rhodobacter azotoformans strain JCM 9340 16S ribosomal RNA, partial sequence	Luteovulum azotoformans	2601	2601	0.96	0	99.86	1418	NR_113300.1
Rhodobacter sphaeroides strain CH10 chromosome 2, complete sequence	Luteovulum sphaeroides	2595	5191	1	0	98.5	946996	CP051469.1
Rhodobacter sphaeroides strain CH10 chromosome 1, complete sequence	Luteovulum sphaeroides	2595	2595	1	0	98.5	3190151	CP051468.1
Rhodobacter sphaeroides strain DSM 158 chromosome 1, complete sequence	Luteovulum sphaeroides	2595	2595	1	0	98.5	3190321	CP047031.1
Rhodobacter sphaeroides strain HJ chromosome 2, complete sequence	Luteovulum sphaeroides	2595	7786	1	0	98.5	1186739	CP036420.1
Rhodobacter sphaeroides strain HJ chromosome 1, complete sequence	Luteovulum sphaeroides	2595	2595	1	0	98.5	3263112	CP036419.1
Rhodobacter sphaeroides 2.4.1 chromosome 2, complete sequence	Rhodobacter sphaeroides 2.4.1	2595	5191	1	0	98.5	942894	CP030272.1
Rhodobacter sphaeroides 2.4.1 chromosome 1, complete sequence	Rhodobacter sphaeroides 2.4.1	2595	2595	1	0	98.5	3188530	CP030271.1
Rhodobacter sphaeroides strain MBTLJ-20 chromosome 2, complete sequence	Luteovulum sphaeroides	2595	5191	1	0	98.5	942922	CP015288.1
Rhodobacter sphaeroides strain MBTLJ-20 chromosome 1, complete sequence	Luteovulum sphaeroides	2595	2595	1	0	98.5	3188516	CP015287.1
Rhodobacter sphaeroides strain MBTLJ-13 chromosome 2, complete sequence	Luteovulum sphaeroides	2595	5191	1	0	98.5	942948	CP015211.1
Rhodobacter sphaeroides strain MBTLJ-13 chromosome 1, complete sequence	Luteovulum sphaeroides	2595	2595	1	0	98.5	3188543	CP015210.1
Rhodobacter sphaeroides strain MBTLJ-8 chromosome 2, complete sequence	Luteovulum sphaeroides	2595	5191	1	0	98.5	942876	CP012961.1
Rhodobacter sphaeroides strain MBTLJ-8 chromosome 1, complete sequence	Luteovulum sphaeroides	2595	2595	1	0	98.5	3188042	CP012960.1
Rhodobacter sphaeroides 2.4.1 chromosome 2, complete sequence	Rhodobacter sphaeroides 2.4.1	2595	5191	1	0	98.5	943018	CP000144.2
Rhodobacter sphaeroides KD131 chromosome 2, complete sequence	Rhodobacter sphaeroides KD131	2595	7786	1	0	98.5	1297647	CP001151.1
Rhodobacter sphaeroides KD131 chromosome 1, complete sequence	Rhodobacter sphaeroides KD131	2595	2595	1	0	98.5	3152792	CP001150.1
Rhodobacter sphaeroides strain SKO11 16S ribosomal RNA gene, partial sequence	Luteovulum sphaeroides	2595	2595	1	0	98.5	1493	EU410423.1
Rhodobacter sphaeroides ATCC 17029 chromosome 2, complete sequence	Rhodobacter sphaeroides ATCC 17029	2595	7786	1	0	98.5	1219053	CP000578.1
Rhodobacter sphaeroides ATCC 17029 chromosome 1, complete sequence	Rhodobacter sphaeroides ATCC 17029	2595	2595	1	0	98.5	3147721	CP000577.1
R. sphaeroides ribosomal RNA operon rrnC (16S rRNA,Ile tRNA, Ala tRNA, 23S rRNA, 5S rRNA, f-Met tRNA)	Luteovulum sphaeroides	2595	2595	1	0	98.5	6163	X53855.1
R. sphaeroides ribosomal RNA operon rrnB (16S rRNA,Ile tRNA, Ala tRNA, 23S rRNA, 5S rRNA, f-Met tRNA)	Luteovulum sphaeroides	2595	2595	1	0	98.5	6565	X53854.1
R. sphaeroides ribosomal RNA operon rrnA(16S rRNA,Ile tRNA, Ala tRNA, 23S rRNA, 5S rRNA, f-Met tRNA)	Luteovulum sphaeroides	2595	2595	1	0	98.5	6442	X53853.1
Rhodobacter sp. TUT3734 gene for 16S rRNA, partial sequence	Rhodobacter sp. TUT3734	2593	2593	0.96	0	99.72	1418	AB251410.1
Rhodobacter sp. TUT3733 gene for 16S rRNA, partial sequence	Rhodobacter sp. TUT3733	2593	2593	0.96	0	99.72	1417	AB251409.1
Rhodobacter sphaeroides strain 2.4.1 substr. H2 chromosome 2, complete sequence	Luteovulum sphaeroides	2590	5178	1	0	98.44	944373	CP047038.1
Rhodobacter sphaeroides strain DSM 158 chromosome 2, complete sequence	Luteovulum sphaeroides	2590	5180	1	0	98.44	945122	CP047032.1
Rhodobacter sphaeroides strain 2.4.1 substr. H2 chromosome 1, complete sequence	Luteovulum sphaeroides	2588	2588	1	0	98.44	3188040	CP047037.1
Rhodobacter sphaeroides strain SKO11 16S ribosomal RNA gene, partial sequence	Luteovulum sphaeroides	2586	2586	0.99	0	98.5	1466	MN605650.1
Rhodobacter sphaeroides strain KD131(2) 16S ribosomal RNA gene, partial sequence	Luteovulum sphaeroides	2586	2586	0.99	0	98.5	1466	MN605649.1
Rhodobacter sphaeroides strain KD131 16S ribosomal RNA gene, partial sequence	Luteovulum sphaeroides	2586	2586	0.99	0	98.5	1466	MN605648.1
Rhodobacter sphaeroides strain 2.4.1(2) 16S ribosomal RNA gene, partial sequence	Luteovulum sphaeroides	2586	2586	0.99	0	98.5	1466	MN605647.1
Rhodobacter sphaeroides strain MBTLJ-8(2) 16S ribosomal RNA gene, partial sequence	Luteovulum sphaeroides	2586	2586	0.99	0	98.5	1466	MN605645.1
Rhodobacter sphaeroides strain MBTLJ-8 16S ribosomal RNA gene, partial sequence	Luteovulum sphaeroides	2586	2586	0.99	0	98.5	1466	MN605644.1
Rhodobacter sphaeroides strain MBTLJ-13(2) 16S ribosomal RNA gene, partial sequence	Luteovulum sphaeroides	2586	2586	0.99	0	98.5	1466	MN605643.1
Rhodobacter sphaeroides strain MBTLJ-13 16S ribosomal RNA gene, partial sequence	Luteovulum sphaeroides	2586	2586	0.99	0	98.5	1466	MN605642.1
Uncultured Rhodobacter sp. clone De3182 16S ribosomal RNA gene, partial sequence	uncultured Rhodobacter sp.	2586	2586	0.96	0	99.44	1428	HQ183841.1
Rhodobacter sphaeroides strain 2.4.1 16S ribosomal RNA, partial sequence	Luteovulum sphaeroides	2586	2586	0.99	0	98.5	1466	NR_029215.1
Rhodobacter sp. strain TUT37343 16S ribosomal RNA gene, partial sequence	Rhodobacter sp.	2584	2584	0.95	0	100	1399	MN606167.1
Rhodobacter sp. strain TUT3734 16S ribosomal RNA gene, partial sequence	Rhodobacter sp.	2584	2584	0.95	0	100	1399	MN606166.1
Rhodobacter sphaeroides 2.4.1 chromosome 1, complete sequence	Rhodobacter sphaeroides 2.4.1	2577	2577	1	0	98.3	3188524	CP000143.2
Rhodobacter sphaeroides strain Z08 16S ribosomal RNA gene, partial sequence	Luteovulum sphaeroides	2573	2573	0.99	0	98.49	1459	MN605651.1
Rhodobacter sp. CZR27 plasmid unnamed2, complete sequence	Rhodobacter sp. CZR27	2573	2573	1	0	98.23	193105	CP023550.1
Rhodobacter sp. CZR27 plasmid unnamed1, complete sequence	Rhodobacter sp. CZR27	2573	2573	1	0	98.23	860520	CP023549.1
Rhodobacter sp. CZR27 chromosome, complete genome	Rhodobacter sp. CZR27	2573	5147	1	0	98.23	3335106	CP023548.1
Rhodobacter sphaeroides strain Z08 16S ribosomal RNA gene, partial sequence	Luteovulum sphaeroides	2573	2573	0.99	0	98.49	1480	GU990615.1
Rhodobacter sp. R7 16S ribosomal RNA gene, partial sequence	Rhodobacter sp. R7	2567	2567	0.95	0	99.64	1417	EU604757.1
Rhodobacter alkalitolerans strain JA916 16S ribosomal RNA, partial sequence	Luteovulum alkalitolerans	2545	2545	0.99	0	98.08	1462	NR_169419.1
Rhodobacter sphaeroides strain BHUH2 16S ribosomal RNA gene, partial sequence	Luteovulum sphaeroides	2540	2540	0.99	0	97.89	1492	KC731574.1
Rhodobacter sphaeroides strain K73 16S ribosomal RNA gene, partial sequence	Luteovulum sphaeroides	2531	2531	0.97	0	98.53	1433	KX028788.1
Rhodobacter sp. KUPB1 gene for 16S rRNA, partial sequence	Rhodobacter sp. KUPB1	2527	2527	0.98	0	98.07	1450	AB470713.1
Rhodobacter azotoformans strain KA25 16S ribosomal RNA, partial sequence	Luteovulum azotoformans	2527	2527	0.94	0	99.42	1389	NR_036826.1
Rhodobacter sphaeroides strain TS 16S ribosomal RNA gene, partial sequence	Luteovulum sphaeroides	2525	2525	0.97	0	98.46	1433	MN605652.1
Rhodobacter sphaeroides strain TS 16S ribosomal RNA gene, partial sequence	Luteovulum sphaeroides	2525	2525	0.97	0	98.46	1434	EU882155.1
Rhodobacter sphaeroides strain DB803 16S ribosomal RNA gene, partial sequence	Luteovulum sphaeroides	2523	2523	0.97	0	98.4	1435	MN605653.1
Rhodobacter sphaeroides strain DB803 16S ribosomal RNA gene, partial sequence	Luteovulum sphaeroides	2523	2523	0.97	0	98.4	1439	FJ545654.1
Rhodobacter sphaeroides strain ZX-5 16S ribosomal RNA gene, partial sequence	Luteovulum sphaeroides	2512	2512	0.97	0	98.26	1439	EU123535.1
Rhodobacter sphaeroides strain YLL-13 16S ribosomal RNA gene, partial sequence	Luteovulum sphaeroides	2510	2510	0.96	0	98.46	1428	MN625849.1
Rhodobacter sphaeroides strain P230(7) 16S ribosomal RNA gene, partial sequence	Luteovulum sphaeroides	2510	2510	0.96	0	98.46	1425	MN605654.1
Rhodobacter sphaeroides strain P230(7) 16S ribosomal RNA gene, partial sequence	Luteovulum sphaeroides	2510	2510	0.96	0	98.46	1440	GU370089.2
Rhodobacter sphaeroides strain JA192 16S ribosomal RNA gene, partial sequence	Luteovulum sphaeroides	2508	2508	0.96	0	98.46	1424	MN605655.1
Rhodobacter johrii strain JA192 16S ribosomal RNA, partial sequence	Luteovulum johrii	2508	2508	0.96	0	98.46	1430	NR_115016.1
Rhodobacter sphaeroides strain P221(1) 16S ribosomal RNA gene, partial sequence	Luteovulum sphaeroides	2499	2499	0.96	0	98.32	1440	GU370090.2
Rhodobacter sphaeroides strain P230(3) 16S ribosomal RNA gene, partial sequence	Luteovulum sphaeroides	2499	2499	0.96	0	98.32	1439	GU370085.2
Rhodobacter sphaeroides strain P230(6) 16S ribosomal RNA gene, partial sequence	Luteovulum sphaeroides	2497	2497	0.96	0	98.31	1439	GU370088.2
Rhodobacter sphaeroides partial 16S rRNA gene, strain JA404	Luteovulum sphaeroides	2495	2495	0.96	0	98.31	1424	FM177579.1
Rhodobacter sphaeroides strain JA193 16S ribosomal RNA gene, partial sequence	Luteovulum sphaeroides	2488	2488	0.96	0	98.38	1416	MN605656.1
Rhodobacter johrii partial 16S rRNA gene, strain Rhodobacter sp. JA983	Luteovulum johrii	2488	2488	0.95	0	98.58	1407	LR596790.1
Rhodobacter sphaeroides partial 16S rRNA gene, strain JA193	Luteovulum sphaeroides	2488	2488	0.96	0	98.31	1421	AM983573.1
Rhodobacter sphaeroides strain SDT1S12 16S ribosomal RNA gene, partial sequence	Luteovulum sphaeroides	2484	2484	0.99	0	97.4	1487	JQ045831.1
Rhodobacter sphaeroides strain 2R 16S ribosomal RNA gene, partial sequence	Luteovulum sphaeroides	2483	2483	0.95	0	98.44	1410	KY266821.1
Rhodobacter azotoformans strain YLK20 16S ribosomal RNA gene, partial sequence	Luteovulum azotoformans	2481	2481	0.92	0	99.49	1376	MG576210.1
Rhodobacter sphaeroides partial 16S rRNA gene, strain JA252	Luteovulum sphaeroides	2477	2477	0.96	0	98.24	1423	AM983575.1
Uncultured Rhodobacter sp. clone KE149 16S ribosomal RNA gene, partial sequence	uncultured Rhodobacter sp.	2470	2470	0.95	0	98.43	1403	KY938526.1
Rhodobacter sphaeroides strain XR12 16S ribosomal RNA gene, partial sequence	Luteovulum sphaeroides	2464	2464	0.9	0	100	1338	MK156296.1
Rhodobacter megalophilus strain JA194 16S ribosomal RNA, partial sequence	Luteovulum sphaeroides subsp. megalophilum	2462	2462	0.95	0	98.22	1406	NR_042585.1

## Sheet: Table S8
Table S8 Comparison of multiple alignment blocks between the four strains
Seq_id	Size	Description
1	4438291	EBL0706
2	4557127	17025
3	4629754	2.4.1
4	3146093	KA25
--------------------------------------------------------------------------------													EBL0706	17025	2.4.1	KA25
Block #1												Block #1	4	4	3	1
Seq_id	Strand	Start	End	Length								Block #2	1	0	3	1
1	-	4019044	4013593	5452								Block #3	1	1	1	1
1	-	3694423	3688974	5450								Block #4	1	1	1	1
1	-	3627785	3622336	5450								Block #5	1	1	1	1
1	+	2776260	2781711	5452								Block #6	1	1	1	1
2	-	2868758	2863307	5452								Block #7	1	1	1	1
2	-	3813530	3808081	5450								Block #8	1	1	1	1
2	-	3940506	3935057	5450								Block #9	1	1	1	1
2	-	4155299	4149850	5450								Block #10	1	1	1	1
3	-	3193880	3188531	5350								Block #11	1	1	1	1
3	-	3227552	3222204	5349								Block #12	1	1	1	1
3	-	5350	1	5350								Block #13	1	1	1	1
4	-	2634249	2628798	5452								Block #14	1	1	1	1
--------------------------------------------------------------------------------												Block #15	1	1	1	1
Block #2												Block #16	1	1	0	2
Seq_id	Strand	Start	End	Length								Block #17	1	1	1	1
1	-	2492050	2483189	8862								Block #18	1	1	1	1
3	+	222604	232493	9890								Block #19	1	1	1	1
3	+	645363	654662	9300								Block #20	1	1	1	1
3	+	4076770	4085821	9052								Block #21	1	1	1	1
4	+	2917036	2925903	8868								Block #22	1	1	1	1
--------------------------------------------------------------------------------												Block #23	1	1	1	1
Block #3												Block #24	1	1	1	1
Seq_id	Strand	Start	End	Length								Block #25	1	1	1	1
1	+	1113508	1138181	24674								Block #26	1	1	1	1
2	+	1224455	1249107	24653								Block #27	1	1	1	1
3	+	1287267	1311352	24086								Block #28	1	1	1	1
4	-	1252192	1227518	24675								Block #29	1	1	1	1
--------------------------------------------------------------------------------												Block #30	1	1	1	1
Block #4												Block #31	1	1	1	1
Seq_id	Strand	Start	End	Length								Block #32	1	1	1	1
1	-	2035066	2026952	8115								Block #33	1	1	1	1
2	-	2292941	2284893	8049								Block #34	1	1	1	1
3	+	854917	863766	8850								Block #35	1	1	1	1
4	+	274027	282141	8115								Block #36	1	1	1	1
--------------------------------------------------------------------------------												Block #37	1	0	1	1
Block #5												Block #38	1	1	1	1
Seq_id	Strand	Start	End	Length								Block #39	1	1	1	1
1	-	372329	357296	15034								Block #40	1	1	1	1
2	-	405150	390106	15045								Block #41	1	1	1	1
3	+	2511845	2527541	15697								Block #42	1	1	1	1
4	+	2023448	2038482	15035								Block #43	1	1	1	1
--------------------------------------------------------------------------------												Block #44	1	1	1	1
Block #6												Block #45	1	1	1	1
Seq_id	Strand	Start	End	Length								Block #46	1	1	1	1
1	-	1301710	1286605	15106								Block #47	1	1	1	1
2	-	1495560	1480456	15105								Block #48	1	1	1	1
3	+	1897897	1913235	15339								Block #49	1	1	1	1
4	+	997175	1012281	15107								Block #50	1	1	1	1
--------------------------------------------------------------------------------												Block #51	1	1	1	1
Block #7												Block #52	1	1	1	1
Seq_id	Strand	Start	End	Length								Block #53	1	1	1	1
1	+	458945	465010	6066								Block #54	1	1	1	1
2	+	516999	523064	6066								Block #55	1	1	1	1
3	-	2461884	2455864	6021								Block #56	1	1	1	1
4	-	1922441	1916376	6066								Block #57	1	1	1	1
--------------------------------------------------------------------------------												Block #58	1	1	1	1
Block #8												Block #59	1	1	1	1
Seq_id	Strand	Start	End	Length								Block #60	1	1	1	1
1	+	2309097	2338066	28970								Block #61	1	1	1	1
2	+	2566885	2595850	28966								Block #62	1	1	1	1
3	-	314375	284656	29720								Block #63	1	1	1	1
4	-	3097398	3068428	28971								Block #64	1	1	1	1
--------------------------------------------------------------------------------												Block #65	1	1	1	1
Block #9												Block #66	1	1	1	1
Seq_id	Strand	Start	End	Length								Block #67	1	1	1	1
1	-	241771	235960	5812								Block #68	1	1	1	1
2	-	271921	266110	5812								Block #69	1	1	1	1
3	-	191654	185799	5856								Block #70	1	1	1	1
4	+	2154009	2159820	5812								Block #71	1	1	1	1
--------------------------------------------------------------------------------												Block #72	1	1	1	1
Block #10												Block #73	1	1	1	1
Seq_id	Strand	Start	End	Length								Block #74	1	1	1	1
1	+	400338	411489	11152								Block #75	1	1	1	0
2	+	457816	468938	11123								Block #76	1	1	0	1
3	+	389627	401790	12164								Block #77	1	1	0	1
4	-	1995438	1984287	11152								Block #78	1	1	0	1
--------------------------------------------------------------------------------												Block #79	1	1	0	1
Block #11												Block #80	1	1	0	1
Seq_id	Strand	Start	End	Length								Block #81	1	1	1	0
1	+	1838260	1843455	5196								Block #82	1	1	0	1
2	+	2098671	2103841	5171								Block #83	1	1	0	1
3	-	3701132	3695946	5187								Block #84	1	1	0	1
4	-	452415	447220	5196								Block #85	1	1	0	1
--------------------------------------------------------------------------------												Block #86	1	1	0	1
Block #12												Block #87	1	1	0	1
Seq_id	Strand	Start	End	Length								Block #88	1	0	0	1
1	-	1368625	1358620	10006								Block #89	1	1	0	1
2	-	1562452	1552432	10021								Block #90	1	1	0	1
3	-	1489208	1479133	10076								Block #91	1	1	0	1
4	+	930258	940278	10021								Block #92	1	1	1	0
--------------------------------------------------------------------------------												Block #93	1	1	0	1
Block #13												Block #94	1	1	0	1
Seq_id	Strand	Start	End	Length								Block #95	1	1	0	1
1	-	1945921	1938735	7187								Block #96	1	1	0	1
2	-	2203859	2196672	7188								Block #97	1	1	0	1
3	-	1719068	1711849	7220								Block #98	1	1	0	1
4	+	363173	370360	7188								Block #99	0	2	0	1
--------------------------------------------------------------------------------												Block #100	1	1	0	1
Block #14												Block #101	1	1	0	1
Seq_id	Strand	Start	End	Length								Block #102	1	1	0	1
1	+	1760872	1800082	39211								Block #103	1	1	1	0
2	+	2021060	2060480	39421								Block #104	1	1	0	1
3	-	1186989	1146934	40056								Block #105	1	1	0	1
4	-	529804	490593	39212								Block #106	1	1	1	0
--------------------------------------------------------------------------------												Block #107	1	1	0	1
Block #15												Block #108	1	1	0	1
Seq_id	Strand	Start	End	Length								Block #109	1	1	0	1
1	+	2353622	2362087	8466								Block #110	1	1	0	1
2	+	2611412	2619878	8467								Block #111	1	1	0	1
3	-	267032	258535	8498								Block #112	1	1	0	1
4	-	3052871	3044405	8467								Block #113	1	1	0	1
--------------------------------------------------------------------------------												Block #114	1	1	0	1
Block #16												Block #115	1	1	0	1
Seq_id	Strand	Start	End	Length								Block #116	1	1	0	1
1	+	1198309	1203840	5532								Block #117	1	1	0	1
2	+	1306719	1312256	5538								Block #118	1	1	0	1
4	-	1128912	1123380	5533								Block #119	1	1	0	1
4	-	1168547	1163015	5533								Block #120	1	1	0	1
--------------------------------------------------------------------------------												Block #121	1	1	0	1
Block #17												Block #122	1	1	0	1
Seq_id	Strand	Start	End	Length								Block #123	1	1	0	1
1	-	1699253	1692922	6332								Block #124	0	2	0	0
2	-	1959447	1953127	6321								Block #125	1	0	1	1
3	+	1251195	1257488	6294								Block #126	1	1	0	1
4	+	591424	597764	6341								Block #127	1	2	0	0
--------------------------------------------------------------------------------												Block #128	1	1	0	1
Block #18												Block #129	1	1	0	1
Seq_id	Strand	Start	End	Length								Block #130	1	1	0	1
1	+	71839	78572	6734								Block #131	1	1	0	1
2	+	68839	75570	6732								Block #132	1	1	0	1
3	+	48758	55693	6936								Block #133	1	1	0	1
4	-	2323945	2317212	6734								Block #134	1	1	0	1
--------------------------------------------------------------------------------												Block #135	1	1	1	0
Block #19												Block #136	1	1	0	1
Seq_id	Strand	Start	End	Length								Block #137	1	1	1	0
1	+	1037145	1054737	17593								Block #138	1	1	0	1
2	+	1148067	1165669	17603								Block #139	1	1	0	1
3	-	1575705	1559215	16491								Block #140	1	1	0	1
4	-	1328557	1310965	17593								Block #141	1	1	0	1
--------------------------------------------------------------------------------												Block #142	1	1	0	1
Block #20												Block #143	1	1	0	1
Seq_id	Strand	Start	End	Length								Block #144	1	1	0	1
1	-	2953943	2918444	35500								Block #145	1	1	0	1
2	+	2690285	2725788	35504								Block #146	0	0	2	0
3	+	2982284	3018624	36341								Block #147	1	1	0	1
4	+	2456560	2492062	35503								Block #148	1	1	0	1
--------------------------------------------------------------------------------												Block #149	1	1	0	1
Block #21												Block #150	1	1	0	1
Seq_id	Strand	Start	End	Length								Block #151	1	1	0	1
1	-	2803556	2781712	21845								Block #152	1	1	0	1
2	+	2840678	2863306	22629								Block #153	1	1	0	1
3	+	3165616	3188513	22898								Block #154	1	1	0	1
4	+	2606953	2628797	21845								Block #155	1	1	1	0
--------------------------------------------------------------------------------												Block #156	1	1	1	0
Block #22												Block #157	1	1	0	1
Seq_id	Strand	Start	End	Length								Block #158	1	1	0	1
1	+	1426632	1433041	6410								Block #159	1	1	1	0
2	+	1620750	1627160	6411								Block #160	1	1	0	1
3	+	1958118	1964598	6481								Block #161	1	1	0	1
4	-	872257	865847	6411								Block #162	1	1	0	1
--------------------------------------------------------------------------------												Block #163	1	1	0	1
Block #23												Block #164	1	1	0	1
Seq_id	Strand	Start	End	Length								Block #165	1	0	0	1
1	-	1650789	1639647	11143								Block #166	1	0	0	1
2	-	1911041	1899898	11144								Block #167	1	1	0	0
3	-	1676070	1664631	11440								Block #168	1	0	0	1
4	+	639898	651040	11143								Block #169	0	2	0	0
--------------------------------------------------------------------------------												Block #170	1	1	0	0
Block #24												Block #171	1	1	0	0
Seq_id	Strand	Start	End	Length								Block #172	1	1	0	0
1	-	2896084	2876667	19418								Block #173	1	1	0	0
2	+	2748150	2767567	19418								Block #174	1	1	0	0
3	+	3048849	3066578	17730								Block #175	1	0	0	1
4	+	2514423	2533840	19418								Block #176	1	1	0	0
--------------------------------------------------------------------------------												Block #177	1	0	0	1
Block #25												Block #178	1	0	0	1
Seq_id	Strand	Start	End	Length								Block #179	1	1	0	0
1	+	498445	517880	19436								Block #180	1	1	0	0
2	+	556483	575918	19436								Block #181	1	1	0	0
3	-	2417083	2397814	19270								Block #182	1	0	0	1
4	-	1882941	1863506	19436								Block #183	1	1	0	0
--------------------------------------------------------------------------------												Block #184	1	0	0	1
Block #26												Block #185	1	1	0	0
Seq_id	Strand	Start	End	Length								Block #186	1	1	0	0
1	-	486712	478410	8303								Block #187	1	1	0	0
2	-	544750	536449	8302								Block #188	1	1	0	0
3	+	2432048	2440383	8336								Block #189	1	1	0	0
4	+	1894674	1902976	8303								Block #190	1	1	0	0
--------------------------------------------------------------------------------												Block #191	1	1	0	0
Block #27												Block #192	1	1	0	0
Seq_id	Strand	Start	End	Length								Block #193	0	0	2	0
1	-	675207	641917	33291
2	-	733361	700101	33261
3	-	741074	706663	34412
4	+	1661672	1694962	33291
--------------------------------------------------------------------------------
Block #28
Seq_id	Strand	Start	End	Length
1	+	1577662	1589496	11835
2	+	1818505	1830336	11832
3	-	1092881	1081047	11835
4	-	711799	699965	11835
--------------------------------------------------------------------------------
Block #29
Seq_id	Strand	Start	End	Length
1	-	1851812	1845432	6381
2	-	2112223	2105843	6381
3	-	3723018	3716638	6381
4	+	438862	445242	6381
--------------------------------------------------------------------------------
Block #30
Seq_id	Strand	Start	End	Length
1	-	1180246	1174504	5743
2	-	1291224	1285481	5744
3	+	2275186	2280896	5711
4	+	1185451	1191193	5743
--------------------------------------------------------------------------------
Block #31
Seq_id	Strand	Start	End	Length
1	+	2814804	2828790	13987
2	-	2829430	2815443	13988
3	+	2906631	2920616	13986
4	-	2595705	2581718	13988
--------------------------------------------------------------------------------
Block #32
Seq_id	Strand	Start	End	Length
1	-	1629294	1623960	5335
2	-	1889537	1884204	5334
3	-	1653823	1648402	5422
4	+	661395	666729	5335
--------------------------------------------------------------------------------
Block #33
Seq_id	Strand	Start	End	Length
1	-	2848989	2838596	10394
2	+	2795243	2805615	10373
3	+	2924394	2934824	10431
4	+	2561518	2571911	10394
--------------------------------------------------------------------------------
Block #34
Seq_id	Strand	Start	End	Length
1	+	1529057	1544313	15257
2	+	1732592	1747848	15257
3	+	1809897	1825264	15368
4	-	760407	745151	15257
--------------------------------------------------------------------------------
Block #35
Seq_id	Strand	Start	End	Length
1	-	452533	436231	16303
2	-	510587	494283	16305
3	-	2321340	2304750	16591
4	+	1928853	1945155	16303
--------------------------------------------------------------------------------
Block #36
Seq_id	Strand	Start	End	Length
1	-	1668319	1659256	9064
2	-	1928554	1919491	9064
3	+	1330698	1339801	9104
4	+	622367	631430	9064
--------------------------------------------------------------------------------
Block #37
Seq_id	Strand	Start	End	Length
1	+	2593545	2598766	5222
3	+	2690967	2696482	5516
4	-	2816970	2811749	5222
--------------------------------------------------------------------------------
Block #38
Seq_id	Strand	Start	End	Length
1	-	161434	144567	16868
2	-	191578	172418	19161
3	+	2790362	2811762	21401
4	+	2234348	2251215	16868
--------------------------------------------------------------------------------
Block #39
Seq_id	Strand	Start	End	Length
1	+	861405	901004	39600
2	+	1011115	1050708	39594
3	-	2036710	1996335	40376
4	-	1474424	1434821	39604
--------------------------------------------------------------------------------
Block #40
Seq_id	Strand	Start	End	Length
1	-	1088365	1071288	17078
2	-	1199316	1182239	17078
3	+	1508978	1542368	33391
4	+	1277336	1294413	17078
--------------------------------------------------------------------------------
Block #41
Seq_id	Strand	Start	End	Length
1	+	2683257	2700671	17415
2	-	2959842	2942374	17469
3	-	83125	64312	18814
4	-	2727253	2709839	17415
--------------------------------------------------------------------------------
Block #42
Seq_id	Strand	Start	End	Length
1	-	342711	322912	19800
2	-	375519	355718	19802
3	+	2543845	2563704	19860
4	+	2053069	2072868	19800
--------------------------------------------------------------------------------
Block #43
Seq_id	Strand	Start	End	Length
1	-	770493	762552	7942
2	-	914531	906588	7944
3	+	1631171	1639281	8111
4	+	1566391	1574333	7943
--------------------------------------------------------------------------------
Block #44
Seq_id	Strand	Start	End	Length
1	-	1013334	1005345	7990
2	-	1124249	1116265	7985
3	-	1129036	1120904	8133
4	+	1352368	1360357	7990
--------------------------------------------------------------------------------
Block #45
Seq_id	Strand	Start	End	Length
1	+	2272846	2281995	9150
2	+	2530680	2539828	9149
3	-	354418	344867	9552
4	-	36250	27101	9150
--------------------------------------------------------------------------------
Block #46
Seq_id	Strand	Start	End	Length
1	+	84094	101401	17308
2	+	81077	98383	17307
3	+	2721501	2738823	17323
4	-	2311690	2294383	17308
--------------------------------------------------------------------------------
Block #47
Seq_id	Strand	Start	End	Length
1	+	2390084	2396819	6736
2	-	3205817	3199085	6733
3	+	2596472	2604332	7861
4	-	3019017	3012282	6736
--------------------------------------------------------------------------------
Block #48
Seq_id	Strand	Start	End	Length
1	+	112024	139859	27836
2	+	123077	162604	39528
3	-	2638104	2609440	28665
4	-	2283760	2255923	27838
--------------------------------------------------------------------------------
Block #49
Seq_id	Strand	Start	End	Length
1	-	211765	204389	7377
2	-	241913	234537	7377
3	+	2655087	2662507	7421
4	+	2184016	2191392	7377
--------------------------------------------------------------------------------
Block #50
Seq_id	Strand	Start	End	Length
1	+	2735924	2753158	17235
2	-	2904442	2887209	17234
3	+	3788025	3805259	17235
4	-	2674584	2657350	17235
--------------------------------------------------------------------------------
Block #51
Seq_id	Strand	Start	End	Length
1	+	2290851	2309096	18246
2	+	2548638	2566884	18247
3	-	332812	314376	18437
4	-	18248	3	18246
--------------------------------------------------------------------------------
Block #52
Seq_id	Strand	Start	End	Length
1	+	1992747	2004934	12188
2	+	2250694	2262875	12182
3	-	899899	887389	12511
4	-	316346	304159	12188
--------------------------------------------------------------------------------
Block #53
Seq_id	Strand	Start	End	Length
1	+	575752	618277	42526
2	+	633817	676460	42644
3	+	441293	487507	46215
4	-	1761129	1718603	42527
--------------------------------------------------------------------------------
Block #54
Seq_id	Strand	Start	End	Length
1	-	2101322	2059635	41688
2	-	2359214	2317527	41688
3	+	785521	828829	43309
4	+	207770	249457	41688
--------------------------------------------------------------------------------
Block #55
Seq_id	Strand	Start	End	Length
1	-	2722580	2714283	8298
2	+	2917782	2926068	8287
3	-	2829431	2821187	8245
4	+	2687928	2696225	8298
--------------------------------------------------------------------------------
Block #56
Seq_id	Strand	Start	End	Length
1	-	1817526	1808319	9208
2	-	2077924	2068717	9208
3	-	1985383	1976171	9213
4	+	473149	482356	9208
--------------------------------------------------------------------------------
Block #57
Seq_id	Strand	Start	End	Length
1	-	828147	819804	8344
2	-	977856	969917	7940
3	+	2071330	2079790	8461
4	+	1509358	1517701	8344
--------------------------------------------------------------------------------
Block #58
Seq_id	Strand	Start	End	Length
1	-	1982083	1961091	20993
2	-	2240034	2219033	21002
3	+	914990	936157	21168
4	+	327010	348002	20993
--------------------------------------------------------------------------------
Block #59
Seq_id	Strand	Start	End	Length
1	+	1321039	1348093	27055
2	+	1514866	1541887	27022
3	-	1475574	1447707	27868
4	-	977844	950790	27055
--------------------------------------------------------------------------------
Block #60
Seq_id	Strand	Start	End	Length
1	-	33913	1	33913
2	-	34578	701	33878
3	-	3145966	3111128	34839
4	+	2361872	2395786	33915
--------------------------------------------------------------------------------
Block #61
Seq_id	Strand	Start	End	Length
1	-	736099	702483	33617
2	-	893194	858727	34468
3	+	2096359	2129120	32762
4	+	1600784	1634393	33610
--------------------------------------------------------------------------------
Block #62
Seq_id	Strand	Start	End	Length
1	-	2203027	2193712	9316
2	-	2460884	2451569	9316
3	-	2223714	2214234	9481
4	+	106070	115385	9316
--------------------------------------------------------------------------------
Block #63
Seq_id	Strand	Start	End	Length
1	+	2224393	2229492	5100
2	+	2482230	2487329	5100
3	+	2256531	2261641	5111
4	-	84703	79604	5100
--------------------------------------------------------------------------------
Block #64
Seq_id	Strand	Start	End	Length
1	+	2416572	2437889	21318
2	-	3179321	3158022	21300
3	-	604315	581673	22643
4	-	2992529	2971206	21324
--------------------------------------------------------------------------------
Block #65
Seq_id	Strand	Start	End	Length
1	+	1224479	1231701	7223
2	+	1378879	1386095	7217
3	-	1861452	1854057	7396
4	-	1074407	1067185	7223
--------------------------------------------------------------------------------
Block #66
Seq_id	Strand	Start	End	Length
1	+	251862	259478	7617
2	+	282012	289628	7617
3	+	206508	214129	7622
4	-	2143918	2136302	7617
--------------------------------------------------------------------------------
Block #67
Seq_id	Strand	Start	End	Length
1	-	1729140	1718358	10783
2	-	1989328	1978546	10783
3	+	1219598	1230445	10848
4	+	561536	572319	10784
--------------------------------------------------------------------------------
Block #68
Seq_id	Strand	Start	End	Length
1	+	980188	995324	15137
2	+	1091128	1106244	15117
3	+	1095617	1110899	15283
4	-	1385514	1370378	15137
--------------------------------------------------------------------------------
Block #69
Seq_id	Strand	Start	End	Length
1	-	1463813	1446642	17172
2	-	1657916	1640744	17173
3	+	939483	956964	17482
4	+	835074	852246	17173
--------------------------------------------------------------------------------
Block #70
Seq_id	Strand	Start	End	Length
1	+	2171193	2182003	10811
2	+	2429054	2439865	10812
3	+	2193755	2204983	11229
4	-	137904	127094	10811
--------------------------------------------------------------------------------
Block #71
Seq_id	Strand	Start	End	Length
1	-	803950	793932	10019
2	-	957723	947703	10021
3	-	1140956	1130580	10377
4	+	1532935	1542953	10019
--------------------------------------------------------------------------------
Block #72
Seq_id	Strand	Start	End	Length
1	+	621969	630166	8198
2	+	680153	688350	8198
3	+	685027	693592	8566
4	-	1714911	1706714	8198
--------------------------------------------------------------------------------
Block #73
Seq_id	Strand	Start	End	Length
1	+	2637461	2657131	19671
2	-	2994418	2974746	19673
3	+	2850661	2870858	20198
4	-	2773053	2753381	19673
--------------------------------------------------------------------------------
Block #74
Seq_id	Strand	Start	End	Length
1	+	2602856	2622964	20109
2	-	3029826	3008918	20909
3	+	99840	120862	21023
4	-	2807659	2787551	20109
--------------------------------------------------------------------------------
Block #75
Seq_id	Strand	Start	End	Length
1	+	4004253	4010878	6626
2	+	4140498	4147122	6625
3	+	3511429	3518075	6647
--------------------------------------------------------------------------------
Block #76
Seq_id	Strand	Start	End	Length
1	+	2203028	2224392	21365
2	+	2460885	2482229	21345
4	-	106069	84704	21366
--------------------------------------------------------------------------------
Block #77
Seq_id	Strand	Start	End	Length
1	+	1589497	1607836	18340
2	+	1830341	1850842	20502
4	-	699964	682852	17113
--------------------------------------------------------------------------------
Block #78
Seq_id	Strand	Start	End	Length
1	-	2193711	2182004	11708
2	-	2451568	2439866	11703
4	+	115386	127093	11708
--------------------------------------------------------------------------------
Block #79
Seq_id	Strand	Start	End	Length
1	+	2953944	3014073	60130
2	-	2690284	2631327	58958
4	-	2456559	2396428	60132
--------------------------------------------------------------------------------
Block #80
Seq_id	Strand	Start	End	Length
1	+	2229493	2272845	43353
2	+	2487330	2530679	43350
4	-	79603	36251	43353
--------------------------------------------------------------------------------
Block #81
Seq_id	Strand	Start	End	Length
1	+	3268292	3276428	8137
2	+	3467876	3476015	8140
3	-	2234009	2225657	8353
--------------------------------------------------------------------------------
Block #82
Seq_id	Strand	Start	End	Length
1	+	828148	861404	33257
2	+	977857	1011114	33258
4	-	1509357	1474425	34933
--------------------------------------------------------------------------------
Block #83
Seq_id	Strand	Start	End	Length
1	-	702482	675208	27275
2	-	858726	826313	32414
4	+	1634395	1661671	27277
--------------------------------------------------------------------------------
Block #84
Seq_id	Strand	Start	End	Length
1	+	78573	84093	5521
2	+	75571	81076	5506
4	-	2317211	2311691	5521
--------------------------------------------------------------------------------
Block #85
Seq_id	Strand	Start	End	Length
1	+	1433042	1446641	13600
2	+	1627161	1640743	13583
4	-	865846	852247	13600
--------------------------------------------------------------------------------
Block #86
Seq_id	Strand	Start	End	Length
1	-	498444	486713	11732
2	-	556482	544751	11732
4	+	1882942	1894673	11732
--------------------------------------------------------------------------------
Block #87
Seq_id	Strand	Start	End	Length
1	-	2876666	2848990	27677
2	+	2767587	2795242	27656
4	+	2533841	2561517	27677
--------------------------------------------------------------------------------
Block #88
Seq_id	Strand	Start	End	Length
1	-	809279	803951	5329
4	+	1527606	1532934	5329
--------------------------------------------------------------------------------
Block #89
Seq_id	Strand	Start	End	Length
1	+	33914	71838	37925
2	+	34579	68838	34260
4	-	2361871	2323946	37926
--------------------------------------------------------------------------------
Block #90
Seq_id	Strand	Start	End	Length
1	+	2497330	2593544	96215
2	-	3137296	3041148	96149
4	-	2912937	2816971	95967
--------------------------------------------------------------------------------
Block #91
Seq_id	Strand	Start	End	Length
1	+	630167	641916	11750
2	+	688351	700100	11750
4	-	1706713	1694963	11751
--------------------------------------------------------------------------------
Block #92
Seq_id	Strand	Start	End	Length
1	+	3881570	3896682	15113
2	+	4061276	4076388	15113
3	-	3844476	3829204	15273
--------------------------------------------------------------------------------
Block #93
Seq_id	Strand	Start	End	Length
1	+	372330	400337	28008
2	+	405151	457815	52665
4	-	2023447	1995439	28009
--------------------------------------------------------------------------------
Block #94
Seq_id	Strand	Start	End	Length
1	+	2675372	2683256	7885
2	-	2967672	2959843	7830
4	-	2735138	2727254	7885
--------------------------------------------------------------------------------
Block #95
Seq_id	Strand	Start	End	Length
1	-	1037144	1013335	23810
2	-	1148066	1124250	23817
4	+	1328558	1352367	23810
--------------------------------------------------------------------------------
Block #96
Seq_id	Strand	Start	End	Length
1	-	458944	452534	6411
2	-	516998	510588	6411
4	+	1922442	1928852	6411
--------------------------------------------------------------------------------
Block #97
Seq_id	Strand	Start	End	Length
1	+	1629295	1639646	10352
2	+	1889538	1899897	10360
4	-	661394	651041	10354
--------------------------------------------------------------------------------
Block #98
Seq_id	Strand	Start	End	Length
1	-	357295	342712	14584
2	-	390105	375548	14558
4	+	2038483	2053068	14586
--------------------------------------------------------------------------------
Block #99
Seq_id	Strand	Start	End	Length
2	+	2127387	2160559	33173
2	-	1345478	1312306	33173
4	+	1129292	1162966	33675
--------------------------------------------------------------------------------
Block #100
Seq_id	Strand	Start	End	Length
1	-	1938734	1908258	30477
2	-	2196671	2166202	30470
4	+	370361	400836	30476
--------------------------------------------------------------------------------
Block #101
Seq_id	Strand	Start	End	Length
1	+	2437890	2458593	20704
2	-	3157994	3137298	20697
4	-	2971205	2950500	20706
--------------------------------------------------------------------------------
Block #102
Seq_id	Strand	Start	End	Length
1	-	1358604	1348094	10511
2	-	1552431	1541923	10509
4	+	940279	950789	10511
--------------------------------------------------------------------------------
Block #103
Seq_id	Strand	Start	End	Length
1	-	3821876	3810207	11670
2	-	4001599	3989930	11670
3	+	3869619	3881325	11707
--------------------------------------------------------------------------------
Block #104
Seq_id	Strand	Start	End	Length
1	+	2722581	2735923	13343
2	-	2917769	2904443	13327
4	-	2687927	2674585	13343
--------------------------------------------------------------------------------
Block #105
Seq_id	Strand	Start	End	Length
1	+	1668320	1692921	24602
2	+	1928555	1953099	24545
4	-	622366	597765	24602
--------------------------------------------------------------------------------
Block #106
Seq_id	Strand	Start	End	Length
1	+	3596175	3601307	5133
2	+	3781926	3787053	5128
3	-	3330285	3325161	5125
--------------------------------------------------------------------------------
Block #107
Seq_id	Strand	Start	End	Length
1	-	1577661	1566564	11098
2	-	1818504	1807408	11097
4	+	711800	722899	11100
--------------------------------------------------------------------------------
Block #108
Seq_id	Strand	Start	End	Length
1	-	819803	809280	10524
2	-	969484	962137	7348
4	+	1517702	1527605	9904
--------------------------------------------------------------------------------
Block #109
Seq_id	Strand	Start	End	Length
1	+	2828791	2838595	9805
2	-	2815442	2805659	9784
4	-	2581717	2571912	9806
--------------------------------------------------------------------------------
Block #110
Seq_id	Strand	Start	End	Length
1	+	103999	112023	8025
2	+	114985	123076	8092
4	-	2291785	2283761	8025
--------------------------------------------------------------------------------
Block #111
Seq_id	Strand	Start	End	Length
1	+	1301711	1321038	19328
2	+	1495561	1514860	19300
4	-	997174	977845	19330
--------------------------------------------------------------------------------
Block #112
Seq_id	Strand	Start	End	Length
1	+	2362088	2378205	16118
2	+	2619879	2631276	11398
4	-	3044404	3030896	13509
--------------------------------------------------------------------------------
Block #113
Seq_id	Strand	Start	End	Length
1	+	1851813	1860147	8335
2	+	2112224	2120558	8335
4	-	438861	430527	8335
--------------------------------------------------------------------------------
Block #114
Seq_id	Strand	Start	End	Length
1	+	1207071	1224478	17408
2	+	1361474	1378878	17405
4	-	1091815	1074408	17408
--------------------------------------------------------------------------------
Block #115
Seq_id	Strand	Start	End	Length
1	+	1729141	1760871	31731
2	+	1989352	2021059	31708
4	-	561535	529805	31731
--------------------------------------------------------------------------------
Block #116
Seq_id	Strand	Start	End	Length
1	+	2396820	2416571	19752
2	-	3199074	3179325	19750
4	-	3012281	2992530	19752
--------------------------------------------------------------------------------
Block #117
Seq_id	Strand	Start	End	Length
1	-	2766248	2753159	13090
2	+	2874110	2887207	13098
4	+	2644260	2657349	13090
--------------------------------------------------------------------------------
Block #118
Seq_id	Strand	Start	End	Length
1	-	748365	736100	12266
2	-	906251	893195	13057
4	+	1588520	1600783	12264
--------------------------------------------------------------------------------
Block #119
Seq_id	Strand	Start	End	Length
1	-	1071287	1054738	16550
2	-	1182234	1165685	16550
4	+	1294414	1310964	16551
--------------------------------------------------------------------------------
Block #120
Seq_id	Strand	Start	End	Length
1	-	322911	259479	63433
2	-	355717	289629	66089
4	+	2072869	2136301	63433
--------------------------------------------------------------------------------
Block #121
Seq_id	Strand	Start	End	Length
1	-	1838259	1817527	20733
2	-	2098670	2077929	20742
4	+	452416	473148	20733
--------------------------------------------------------------------------------
Block #122
Seq_id	Strand	Start	End	Length
1	-	204388	161435	42954
2	-	234514	191579	42936
4	+	2191393	2234347	42955
--------------------------------------------------------------------------------
Block #123
Seq_id	Strand	Start	End	Length
1	-	1566563	1544314	22250
2	-	1770098	1747849	22250
4	+	722900	745150	22251
--------------------------------------------------------------------------------
Block #124
Seq_id	Strand	Start	End	Length
2	+	1868374	1876503	8130
2	+	3661935	3667423	5489
--------------------------------------------------------------------------------
Block #125
Seq_id	Strand	Start	End	Length
1	+	2466582	2483188	16607
3	-	249624	232701	16924
4	-	2942510	2925904	16607
--------------------------------------------------------------------------------
Block #126
Seq_id	Strand	Start	End	Length
1	+	419956	436230	16275
2	+	477498	494282	16785
4	-	1961939	1945156	16784
--------------------------------------------------------------------------------
Block #127
Seq_id	Strand	Start	End	Length
1	+	3742985	3749750	6766
2	+	801136	807918	6783
2	+	3872825	3879559	6735
--------------------------------------------------------------------------------
Block #128
Seq_id	Strand	Start	End	Length
1	-	1718357	1699254	19104
2	-	1978545	1959448	19098
4	+	572320	591423	19104
--------------------------------------------------------------------------------
Block #129
Seq_id	Strand	Start	End	Length
1	-	2714282	2700672	13611
2	+	2926069	2942373	16305
4	+	2696226	2709838	13613
--------------------------------------------------------------------------------
Block #130
Seq_id	Strand	Start	End	Length
1	+	2035067	2059634	24568
2	+	2293037	2317526	24490
4	-	274026	249458	24569
--------------------------------------------------------------------------------
Block #131
Seq_id	Strand	Start	End	Length
1	+	2657132	2663874	6743
2	-	2974745	2968010	6736
4	-	2753380	2746638	6743
--------------------------------------------------------------------------------
Block #132
Seq_id	Strand	Start	End	Length
1	+	1945922	1961090	15169
2	+	2203860	2219032	15173
4	-	363172	348003	15170
--------------------------------------------------------------------------------
Block #133
Seq_id	Strand	Start	End	Length
1	-	2353621	2338067	15555
2	-	2611411	2595856	15556
4	+	3052872	3068427	15556
--------------------------------------------------------------------------------
Block #134
Seq_id	Strand	Start	End	Length
1	+	770494	793931	23438
2	+	914553	947702	33150
4	-	1566390	1542954	23437
--------------------------------------------------------------------------------
Block #135
Seq_id	Strand	Start	End	Length
1	+	3326798	3335735	8938
2	+	3512173	3521115	8943
3	-	3371127	3362172	8956
--------------------------------------------------------------------------------
Block #136
Seq_id	Strand	Start	End	Length
1	-	1426631	1368626	58006
2	-	1620749	1562475	58275
4	+	872258	930257	58000
--------------------------------------------------------------------------------
Block #137
Seq_id	Strand	Start	End	Length
1	+	3242282	3252695	10414
2	+	3443436	3453857	10422
3	-	4055776	4045357	10420
--------------------------------------------------------------------------------
Block #138
Seq_id	Strand	Start	End	Length
1	-	1113507	1088366	25142
2	-	1224454	1199317	25138
4	+	1252193	1277335	25143
--------------------------------------------------------------------------------
Block #139
Seq_id	Strand	Start	End	Length
1	-	478409	465011	13399
2	-	536448	523065	13384
4	+	1902977	1916375	13399
--------------------------------------------------------------------------------
Block #140
Seq_id	Strand	Start	End	Length
1	+	1650790	1659255	8466
2	+	1911042	1919479	8438
4	-	639897	631431	8467
--------------------------------------------------------------------------------
Block #141
Seq_id	Strand	Start	End	Length
1	-	1198308	1180247	18062
2	-	1306718	1291225	15494
4	+	1168548	1185450	16903
--------------------------------------------------------------------------------
Block #142
Seq_id	Strand	Start	End	Length
1	+	2101323	2171192	69870
2	+	2359215	2429053	69839
4	-	207769	137905	69865
--------------------------------------------------------------------------------
Block #143
Seq_id	Strand	Start	End	Length
1	+	1138182	1174503	36322
2	+	1249135	1285480	36346
4	-	1227517	1191194	36324
--------------------------------------------------------------------------------
Block #144
Seq_id	Strand	Start	End	Length
1	+	1614590	1623959	9370
2	+	1876504	1884203	7700
4	-	676099	666730	9370
--------------------------------------------------------------------------------
Block #145
Seq_id	Strand	Start	End	Length
1	+	1800083	1808318	8236
2	+	2060481	2068716	8236
4	-	490592	482357	8236
--------------------------------------------------------------------------------
Block #146
Seq_id	Strand	Start	End	Length
3	-	673548	667515	6034
3	+	3895495	3901509	6015
--------------------------------------------------------------------------------
Block #147
Seq_id	Strand	Start	End	Length
1	+	2896085	2918443	22359
2	-	2748149	2725789	22361
4	-	2514422	2492063	22360
--------------------------------------------------------------------------------
Block #148
Seq_id	Strand	Start	End	Length
1	-	1992746	1982084	10663
2	-	2250693	2240035	10659
4	+	316347	327009	10663
--------------------------------------------------------------------------------
Block #149
Seq_id	Strand	Start	End	Length
1	+	2004935	2026951	22017
2	+	2262876	2284876	22001
4	-	304158	282142	22017
--------------------------------------------------------------------------------
Block #150
Seq_id	Strand	Start	End	Length
1	+	2803557	2814803	11247
2	-	2840677	2829431	11247
4	-	2606952	2595706	11247
--------------------------------------------------------------------------------
Block #151
Seq_id	Strand	Start	End	Length
1	-	1529056	1463814	65243
2	-	1732591	1657936	74656
4	+	760408	835073	74666
--------------------------------------------------------------------------------
Block #152
Seq_id	Strand	Start	End	Length
1	+	241772	251861	10090
2	+	271922	282011	10090
4	-	2154008	2143919	10090
--------------------------------------------------------------------------------
Block #153
Seq_id	Strand	Start	End	Length
1	-	418804	411490	7315
2	-	475009	468968	6042
4	+	1976972	1984286	7315
--------------------------------------------------------------------------------
Block #154
Seq_id	Strand	Start	End	Length
1	-	1005344	995325	10020
2	-	1116264	1106261	10004
4	+	1360358	1370377	10020
--------------------------------------------------------------------------------
Block #155
Seq_id	Strand	Start	End	Length
1	+	3171125	3183354	12230
2	+	3371273	3383502	12230
3	+	3533823	3546078	12256
--------------------------------------------------------------------------------
Block #156
Seq_id	Strand	Start	End	Length
1	-	3571693	3566550	5144
2	-	3757438	3752334	5105
3	+	4257880	4263023	5144
--------------------------------------------------------------------------------
Block #157
Seq_id	Strand	Start	End	Length
1	+	901005	941400	40396
2	+	1050709	1087094	36386
4	-	1434820	1394424	40397
--------------------------------------------------------------------------------
Block #158
Seq_id	Strand	Start	End	Length
1	+	517881	575751	57871
2	+	575938	633816	57879
4	-	1863505	1761130	102376
--------------------------------------------------------------------------------
Block #159
Seq_id	Strand	Start	End	Length
1	+	3160769	3169610	8842
2	+	3360950	3369758	8809
3	+	3498780	3507559	8780
--------------------------------------------------------------------------------
Block #160
Seq_id	Strand	Start	End	Length
1	+	2378256	2390083	11828
2	-	3217726	3205818	11909
4	-	3030845	3019018	11828
--------------------------------------------------------------------------------
Block #161
Seq_id	Strand	Start	End	Length
1	-	1286604	1231804	54801
2	-	1480455	1403231	77225
4	+	1012282	1067082	54801
--------------------------------------------------------------------------------
Block #162
Seq_id	Strand	Start	End	Length
1	+	2622965	2637460	14496
2	-	3008917	2994419	14499
4	-	2787550	2773054	14497
--------------------------------------------------------------------------------
Block #163
Seq_id	Strand	Start	End	Length
1	-	2290850	2281996	8855
2	-	2548637	2539829	8809
4	+	18249	27100	8852
--------------------------------------------------------------------------------
Block #164
Seq_id	Strand	Start	End	Length
1	-	235959	211766	24194
2	-	266109	241914	24196
4	+	2159821	2184015	24195
--------------------------------------------------------------------------------
Block #165
Seq_id	Strand	Start	End	Length
1	-	2466581	2458594	7988
4	+	2942511	2950499	7989
--------------------------------------------------------------------------------
Block #166
Seq_id	Strand	Start	End	Length
1	+	4381886	4388994	7109
4	+	3097399	3104507	7109
--------------------------------------------------------------------------------
Block #167
Seq_id	Strand	Start	End	Length
1	+	3601308	3622335	21028
2	+	3787054	3808080	21027
--------------------------------------------------------------------------------
Block #168
Seq_id	Strand	Start	End	Length
1	+	4349891	4381883	31993
4	+	3104508	3146093	41586
--------------------------------------------------------------------------------
Block #169
Seq_id	Strand	Start	End	Length
2	-	2127386	2120559	6828
2	+	1345479	1352306	6828
--------------------------------------------------------------------------------
Block #170
Seq_id	Strand	Start	End	Length
1	+	3896711	3935453	38743
2	+	4076417	4116824	40408
--------------------------------------------------------------------------------
Block #171
Seq_id	Strand	Start	End	Length
1	+	4407613	4438291	30679
2	-	4543190	4521812	21379
--------------------------------------------------------------------------------
Block #172
Seq_id	Strand	Start	End	Length
1	+	3252733	3268287	15555
2	+	3453889	3467871	13983
--------------------------------------------------------------------------------
Block #173
Seq_id	Strand	Start	End	Length
1	-	3656731	3627835	28897
2	+	3888089	3913390	25302
--------------------------------------------------------------------------------
Block #174
Seq_id	Strand	Start	End	Length
1	+	3571706	3596174	24469
2	+	3757454	3781921	24468
--------------------------------------------------------------------------------
Block #175
Seq_id	Strand	Start	End	Length
1	+	1607837	1614589	6753
4	-	682851	676100	6752
--------------------------------------------------------------------------------
Block #176
Seq_id	Strand	Start	End	Length
1	+	3014736	3160768	146033
2	+	3217748	3360949	143202
--------------------------------------------------------------------------------
Block #177
Seq_id	Strand	Start	End	Length
1	-	1890052	1860148	29905
4	+	400837	430526	29690
--------------------------------------------------------------------------------
Block #178
Seq_id	Strand	Start	End	Length
1	-	2675371	2663875	11497
4	+	2735139	2746637	11499
--------------------------------------------------------------------------------
Block #179
Seq_id	Strand	Start	End	Length
1	+	4044722	4346637	301916
2	+	4229572	4507056	277485
--------------------------------------------------------------------------------
Block #180
Seq_id	Strand	Start	End	Length
1	+	3761847	3783514	21668
2	-	3965165	3941568	23598
--------------------------------------------------------------------------------
Block #181
Seq_id	Strand	Start	End	Length
1	+	3821877	3881569	59693
2	+	4001600	4061275	59676
--------------------------------------------------------------------------------
Block #182
Seq_id	Strand	Start	End	Length
1	+	748366	762551	14186
4	-	1588519	1574334	14186
--------------------------------------------------------------------------------
Block #183
Seq_id	Strand	Start	End	Length
1	+	3698803	3742966	44164
2	+	756312	801135	44824
--------------------------------------------------------------------------------
Block #184
Seq_id	Strand	Start	End	Length
1	+	2766249	2776259	10011
4	-	2644259	2634250	10010
--------------------------------------------------------------------------------
Block #185
Seq_id	Strand	Start	End	Length
1	+	3335736	3477622	141887
2	+	3521116	3661838	140723
--------------------------------------------------------------------------------
Block #186
Seq_id	Strand	Start	End	Length
1	+	3183355	3242281	58927
2	+	3383503	3443435	59933
--------------------------------------------------------------------------------
Block #187
Seq_id	Strand	Start	End	Length
1	+	3670781	3688973	18193
2	+	3915504	3935056	19553
--------------------------------------------------------------------------------
Block #188
Seq_id	Strand	Start	End	Length
1	+	3481668	3566549	84882
2	+	3667447	3752297	84851
--------------------------------------------------------------------------------
Block #189
Seq_id	Strand	Start	End	Length
1	+	954014	975742	21729
2	+	1781642	1803509	21868
--------------------------------------------------------------------------------
Block #190
Seq_id	Strand	Start	End	Length
1	+	3785524	3810206	24683
2	+	3967875	3989929	22055
--------------------------------------------------------------------------------
Block #191
Seq_id	Strand	Start	End	Length
1	+	3937161	3994561	57401
2	+	4172420	4228729	56310
--------------------------------------------------------------------------------
Block #192
Seq_id	Strand	Start	End	Length
1	+	3293256	3326773	33518
2	+	3477741	3512172	34432
--------------------------------------------------------------------------------
Block #193
Seq_id	Strand	Start	End	Length
3	+	4476811	4520622	43812
3	+	4520623	4629754	109132
--------------------------------------------------------------------------------
